# Supplementary material for: Poly[μ-5-ammonio­isophthalato-aqua-μ-oxalato-dysprosium(III)]
Source: Acta Crystallogr Sect E Struct Rep Online. 2009 Jun 6;65(Pt 7):m750. doi: 10.1107/S1600536809019199 (PMC2969203; doi:10.1107/S1600536809019199)
Supplement: Supplementary file 1 [file e-65-0m750-sup1.cif]

##############################################################################
###                                                                        ###
###        Electronic paper (Acta Crystallographica Section E)             ###
###                                                                        ###
##############################################################################
#                                                                            #
# This CIF contains the data in a paper accepted for publication in Acta     #
# Crystallographica Section E. It conforms to the requirements of Notes      #
# for Authors for Section E, and has been peer reviewed under the auspices   #
# of the IUCr Commission on Journals.                                        #
#                                                                            #
# Full details of the Crystallographic Information File format               #
# are given in the paper "The Crystallographic Information File (CIF):       #
# a New Standard Archive File for Crystallography" by S. R. Hall, F. H.      #
# Allen and I. D. Brown [Acta Cryst. (1991), A47, 655-685].                  #
#                                                                            #
# The current version of the core CIF dictionary is obtainable from          #
# ftp://ftp.iucr.org/pub/cif_core.dic. The current version number is 2.4.    #
#                                                                            #
# Software is freely available for graphical display of the structure(s) in  #
# this CIF.  For information consult the CIF home page http://www.iucr.org/  #
# cif/home.html                                                              #
#                                                                            #
# This file may be used for bona fide research purposes within the           #
# scientific community so long as proper attribution is given to the journal # 
# article from which it was obtained.                                        #
#                                                                            #
##############################################################################
                                             
data_global
_audit_creation_method     'form.cif (version 2.0)'
_journal_data_validation_number     ?
_journal_date_recd_electronic     2009-05-01
_journal_date_accepted     2009-05-20
_journal_name_full     'Acta Crystallographica, Section E'
_journal_year     2009
_journal_volume     65
_journal_issue      7
_journal_page_first     m750
_journal_page_last     m750
_journal_paper_category     QM
_journal_coeditor_code     DN2450
_publ_contact_author_name     'Chong-Bo Liu'
_publ_contact_author_address
;
College of Environmental and Chemical Engineering
Nanchang Hangkong University
Nanchang 330063
People's Republic of China
;
_publ_contact_author_email     cbliu2002@163.com
_publ_contact_author_fax     86-791-3953373
_publ_contact_author_phone     86-791-3953373
_publ_section_title
;
Poly[\m-5-ammonioisophthalato-aqua-\m-oxalato-dysprosium(III)]
;
loop_
    _publ_author_name
    _publ_author_footnote
    _publ_author_address
    'Liu-Shui Yan' ?
;
College of Environmental and Chemical Engineering
Nanchang Hangkong University
Nanchang 330063
People's Republic of China
;
    'De-He Huang' ?
;
College of Environmental and Chemical Engineering
Nanchang Hangkong University
Nanchang 330063
People's Republic of China
;
    'Chong-Bo Liu' ?
;
College of Environmental and Chemical Engineering
Nanchang Hangkong University
Nanchang 330063
People's Republic of China
;
data_I
_audit_creation_method     SHELXL-97
_chemical_name_systematic
;
poly[\m-5-ammonioisophthalato-aqua-\m-oxalato-dysprosium(III)]
;
_chemical_name_common     ?
_chemical_formula_moiety     'C10 H8 Dy N O9'
_chemical_formula_sum     'C10 H8 Dy N O9'
_chemical_formula_iupac     '[Dy (C8 H6 N O4) (C2 O4) (H2 O)]'
_chemical_formula_weight     448.67
_chemical_melting_point     ?
_symmetry_cell_setting     Monoclinic
_symmetry_space_group_name_H-M     'C 2/c'
_symmetry_space_group_name_Hall     '-C 2yc'
loop_
    _symmetry_equiv_pos_as_xyz
    'x, y, z'
    '-x, y, -z+1/2'
    'x+1/2, y+1/2, z'
    '-x+1/2, y+1/2, -z+1/2'
    '-x, -y, -z'
    'x, -y, z-1/2'
    '-x+1/2, -y+1/2, -z'
    'x+1/2, -y+1/2, z-1/2'
_cell_length_a     19.951(4)
_cell_length_b     9.3967(18)
_cell_length_c     13.598(3)
_cell_angle_alpha     90.00
_cell_angle_beta     118.478(2)
_cell_angle_gamma     90.00
_cell_volume     2240.8(8)
_cell_formula_units_Z     8
_cell_measurement_reflns_used     5702
_cell_measurement_theta_min     2.46
_cell_measurement_theta_max     28.19
_cell_measurement_temperature     296(2)
_exptl_crystal_description     block
_exptl_crystal_colour     colourless
_exptl_crystal_size_max     0.12
_exptl_crystal_size_mid     0.11
_exptl_crystal_size_min     0.10
_exptl_crystal_density_diffrn     2.660
_exptl_crystal_density_meas     ?
_exptl_crystal_density_method     'not measured'
_exptl_crystal_F_000     1704
_exptl_absorpt_coefficient_mu     6.723
_exptl_absorpt_correction_type     multi-scan
_exptl_absorpt_process_details     '(SADABS; Bruker, 2006)'
_exptl_absorpt_correction_T_min     0.4992
_exptl_absorpt_correction_T_max     0.5676
_exptl_special_details
;
;
_diffrn_ambient_temperature     296(2)
_diffrn_radiation_type     MoK\a
_diffrn_radiation_wavelength     0.71073
_diffrn_radiation_source     'fine-focus sealed tube'
_diffrn_radiation_monochromator     graphite
_diffrn_measurement_device_type     'Bruker APEXII CCD'
_diffrn_measurement_method     '\f and \w'
_diffrn_detector_area_resol_mean     ?
_diffrn_reflns_number     8393
_diffrn_reflns_av_R_equivalents     0.1092
_diffrn_reflns_av_sigmaI/netI     0.0673
_diffrn_reflns_theta_min     2.32
_diffrn_reflns_theta_max     25.50
_diffrn_reflns_theta_full     25.50
_diffrn_measured_fraction_theta_max     1.000
_diffrn_measured_fraction_theta_full     1.000
_diffrn_reflns_limit_h_min     -24
_diffrn_reflns_limit_h_max     24
_diffrn_reflns_limit_k_min     -11
_diffrn_reflns_limit_k_max     11
_diffrn_reflns_limit_l_min     -16
_diffrn_reflns_limit_l_max     15
_refine_special_details
;
Refinement of <i>F</i>^2^ against ALL reflections. The weighted <i>R</i>-factor
<i>wR</i> and goodness of fit <i>S</i> are based on <i>F</i>^2^, conventional
<i>R</i>-factors <i>R</i> are based on <i>F</i>, with <i>F</i> set to zero for
negative <i>F</i>^2^. The threshold expression of <i>F</i>^2^ >
\s(<i>F</i>^2^) is used only for calculating <i>R</i>-factors(gt) <i>etc</i>.
and is not relevant to the choice of reflections for refinement.
<i>R</i>-factors based on <i>F</i>^2^ are statistically about twice as large
as those based on <i>F</i>, and <i>R</i>- factors based on ALL data will be
even larger.
;
_reflns_number_total     2089
_reflns_number_gt     1901
_reflns_threshold_expression     I>2\s(I)
_refine_ls_structure_factor_coef     Fsqd
_refine_ls_matrix_type     full
_refine_ls_R_factor_all     0.0297
_refine_ls_R_factor_gt     0.0264
_refine_ls_wR_factor_gt     0.0613
_refine_ls_wR_factor_ref     0.0626
_refine_ls_goodness_of_fit_ref     1.077
_refine_ls_restrained_S_all     1.077
_refine_ls_number_reflns     2089
_refine_ls_number_parameters     191
_refine_ls_number_restraints     0
_refine_ls_hydrogen_treatment     constr
_refine_ls_weighting_scheme     calc
_refine_ls_weighting_details
         'calc w=1/[\s^2^(Fo^2^)+(0.0094P)^2^+0.8384P] where P=(Fo^2^+2Fc^2^)/3'
_atom_sites_solution_hydrogens     geom
_atom_sites_solution_primary     direct
_atom_sites_solution_secondary     difmap
_refine_ls_shift/su_max     0.001
_refine_ls_shift/su_mean     0.000
_refine_diff_density_max     1.286
_refine_diff_density_min     -1.556
_refine_ls_extinction_method     none
_refine_ls_extinction_coef     ?
loop_
    _atom_type_symbol
    _atom_type_description
    _atom_type_scat_dispersion_real
    _atom_type_scat_dispersion_imag
    _atom_type_scat_source
    'C' 'C' 0.0033 0.0016
                         'International Tables Vol C Tables 4.2.6.8 and 6.1.1.4'
    'H' 'H' 0.0000 0.0000
                         'International Tables Vol C Tables 4.2.6.8 and 6.1.1.4'
    'N' 'N' 0.0061 0.0033
                         'International Tables Vol C Tables 4.2.6.8 and 6.1.1.4'
    'O' 'O' 0.0106 0.0060
                         'International Tables Vol C Tables 4.2.6.8 and 6.1.1.4'
    'Dy' 'Dy' -0.1892 4.4098
                         'International Tables Vol C Tables 4.2.6.8 and 6.1.1.4'
_computing_data_collection     'APEX2 (Bruker, 2006)'
_computing_cell_refinement     'SAINT (Bruker, 2006)'
_computing_data_reduction     'SAINT (Bruker, 2006)'
_computing_structure_solution     'SHELXS97 (Sheldrick, 2008)'
_computing_structure_refinement     'SHELXL97 (Sheldrick, 2008)'
_computing_molecular_graphics
                       'PLATON (Spek, 2009) and XP in SHELXTL (Sheldrick, 2008)'
_computing_publication_material     'SHELXL97 (Sheldrick, 2008)'
loop_
    _atom_site_type_symbol
    _atom_site_label
    _atom_site_fract_x
    _atom_site_fract_y
    _atom_site_fract_z
    _atom_site_U_iso_or_equiv
    _atom_site_adp_type
    _atom_site_calc_flag
    _atom_site_refinement_flags
    _atom_site_occupancy
    _atom_site_disorder_assembly
    _atom_site_disorder_group
    C C1 0.5101(3) 0.9321(4) 0.8770(5) 0.0176(11) Uani d . 1 . .
    C C2 0.5866(3) 0.9047(4) 0.9083(4) 0.0168(10) Uani d . 1 . .
    H H2 0.6038 0.8119 0.9121 0.020 Uiso calc R 1 . .
    C C3 0.6362(2) 1.0187(5) 0.9335(4) 0.0161(10) Uani d . 1 . .
    C C4 0.6139(3) 1.1553(5) 0.9341(4) 0.0198(10) Uani d . 1 . .
    H H4 0.6489 1.2293 0.9532 0.024 Uiso calc R 1 . .
    C C5 0.5376(2) 1.1837(4) 0.9057(4) 0.0159(9) Uani d . 1 . .
    C C6 0.4854(3) 1.0707(4) 0.8733(4) 0.0154(10) Uani d . 1 . .
    H H6 0.4340 1.0889 0.8492 0.018 Uiso calc R 1 . .
    C C7 0.4569(3) 0.8075(5) 0.8484(4) 0.0170(10) Uani d . 1 . .
    C C8 0.5160(3) 1.3320(4) 0.9189(4) 0.0171(10) Uani d . 1 . .
    C C9 0.2265(2) 0.7844(4) 0.6760(4) 0.0143(9) Uani d . 1 . .
    C C10 0.2352(2) 0.7786(4) 0.7938(4) 0.0142(9) Uani d . 1 . .
    Dy Dy1 0.367163(11) 0.562032(19) 0.814740(18) 0.01134(10) Uani d . 1 . .
    N N1 0.7158(2) 0.9903(4) 0.9663(4) 0.0198(9) Uani d . 1 . .
    H H1A 0.7278 1.0315 0.9178 0.030 Uiso calc R 1 . .
    H H1B 0.7231 0.8968 0.9667 0.030 Uiso calc R 1 . .
    H H1C 0.7452 1.0254 1.0344 0.030 Uiso calc R 1 . .
    O O1 0.48363(19) 0.6844(3) 0.8541(3) 0.0234(8) Uani d . 1 . .
    O O2 0.38806(19) 0.8260(3) 0.8218(3) 0.0238(8) Uani d . 1 . .
    O O3 0.56915(19) 1.4094(3) 0.9915(3) 0.0183(7) Uani d . 1 . .
    O O4 0.44868(18) 1.3699(3) 0.8570(3) 0.0218(8) Uani d . 1 . .
    O O5 0.26983(18) 0.6716(3) 0.8522(3) 0.0200(7) Uani d . 1 . .
    O O6 0.26011(19) 0.6905(3) 0.6506(3) 0.0256(8) Uani d . 1 . .
    O O7 0.20849(18) 0.8801(3) 0.8235(3) 0.0193(7) Uani d . 1 . .
    O O8 0.18745(18) 0.8842(3) 0.6150(3) 0.0199(7) Uani d . 1 . .
    O O9 0.3929(2) 0.5616(3) 0.6572(3) 0.0240(8) Uani d . 1 . .
    H H1W 0.4336 0.5912 0.6625 0.036 Uiso d R 1 . .
    H H2W 0.3713 0.5057 0.6041 0.036 Uiso d R 1 . .
loop_
    _atom_site_aniso_label
    _atom_site_aniso_U_11
    _atom_site_aniso_U_22
    _atom_site_aniso_U_33
    _atom_site_aniso_U_12
    _atom_site_aniso_U_13
    _atom_site_aniso_U_23
    C1 0.019(3) 0.018(2) 0.017(3) -0.0046(17) 0.010(2) -0.0018(18)
    C2 0.020(3) 0.0092(18) 0.021(3) 0.0011(17) 0.009(2) -0.0042(19)
    C3 0.012(2) 0.020(2) 0.015(3) 0.0006(19) 0.005(2) 0.000(2)
    C4 0.019(2) 0.019(2) 0.023(3) -0.0026(19) 0.010(2) -0.001(2)
    C5 0.014(2) 0.016(2) 0.014(2) -0.0007(18) 0.0033(19) -0.0011(19)
    C6 0.014(2) 0.017(2) 0.015(3) -0.0021(17) 0.007(2) -0.0006(18)
    C7 0.021(2) 0.017(2) 0.014(3) -0.0022(19) 0.009(2) -0.0014(19)
    C8 0.018(2) 0.017(2) 0.017(3) -0.0025(19) 0.009(2) 0.002(2)
    C9 0.011(2) 0.013(2) 0.017(3) -0.0031(16) 0.005(2) -0.0055(18)
    C10 0.010(2) 0.015(2) 0.017(3) -0.0020(16) 0.006(2) 0.0007(18)
    Dy1 0.00982(14) 0.00969(13) 0.01363(16) -0.00032(7) 0.00488(12) -0.00066(7)
    N1 0.017(2) 0.0198(19) 0.024(3) 0.0041(16) 0.011(2) 0.0027(18)
    O1 0.0235(17) 0.0157(15) 0.033(2) -0.0055(14) 0.0152(17) -0.0056(16)
    O2 0.0188(16) 0.0216(16) 0.031(2) -0.0024(14) 0.0118(15) -0.0007(15)
    O3 0.0214(18) 0.0152(14) 0.016(2) -0.0012(13) 0.0072(16) -0.0040(14)
    O4 0.0130(17) 0.0173(15) 0.027(2) 0.0061(13) 0.0032(16) -0.0008(15)
    O5 0.0158(16) 0.0177(15) 0.029(2) 0.0055(13) 0.0123(15) 0.0086(15)
    O6 0.0208(17) 0.0264(17) 0.023(2) 0.0051(15) 0.0056(16) -0.0064(16)
    O7 0.0180(17) 0.0205(16) 0.017(2) 0.0048(13) 0.0069(15) -0.0020(14)
    O8 0.0205(17) 0.0194(16) 0.021(2) 0.0051(13) 0.0111(16) 0.0044(15)
    O9 0.025(2) 0.0261(18) 0.029(2) -0.0066(13) 0.0191(19) -0.0063(14)
_geom_special_details
;
All e.s.d.'s (except the e.s.d. in the dihedral angle between two l.s. planes)
are estimated using the full covariance matrix. The cell e.s.d.'s are taken
into account individually in the estimation of e.s.d.'s in distances, angles
and torsion angles; correlations between e.s.d.'s in cell parameters are only
used when they are defined by crystal symmetry. An approximate (isotropic)
treatment of cell e.s.d.'s is used for estimating e.s.d.'s involving l.s.
planes.
;
loop_
    _geom_bond_atom_site_label_1
    _geom_bond_atom_site_label_2
    _geom_bond_site_symmetry_2
    _geom_bond_distance
    _geom_bond_publ_flag
    C1 C6 . 1.385(6) ?
    C1 C2 . 1.399(7) ?
    C1 C7 . 1.502(6) ?
    C2 C3 . 1.386(6) ?
    C2 H2 . 0.9300 ?
    C3 C4 . 1.359(6) ?
    C3 N1 . 1.455(5) ?
    C4 C5 . 1.408(6) ?
    C4 H4 . 0.9300 ?
    C5 C6 . 1.403(6) ?
    C5 C8 . 1.494(6) ?
    C6 H6 . 0.9300 ?
    C7 O2 . 1.254(5) ?
    C7 O1 . 1.260(5) ?
    C8 O4 . 1.249(6) ?
    C8 O3 . 1.277(6) ?
    C9 O8 . 1.248(5) ?
    C9 O6 . 1.252(5) ?
    C9 C10 . 1.528(6) ?
    C10 O7 . 1.250(5) ?
    C10 O5 . 1.263(5) ?
    Dy1 O4 1_545 2.312(3) ?
    Dy1 O3 5_677 2.332(4) ?
    Dy1 O1 . 2.413(3) ?
    Dy1 O8 4_546 2.426(3) ?
    Dy1 O9 . 2.429(3) ?
    Dy1 O7 4_546 2.455(3) ?
    Dy1 O5 . 2.456(3) ?
    Dy1 O2 . 2.509(3) ?
    Dy1 O6 . 2.541(4) ?
    N1 H1A . 0.8900 ?
    N1 H1B . 0.8900 ?
    N1 H1C . 0.8900 ?
    O9 H1W . 0.8287 ?
    O9 H2W . 0.8292 ?
loop_
    _geom_angle_atom_site_label_1
    _geom_angle_atom_site_label_2
    _geom_angle_atom_site_label_3
    _geom_angle_site_symmetry_1
    _geom_angle_site_symmetry_3
    _geom_angle
    _geom_angle_publ_flag
    C6 C1 C2 . . 120.2(4) ?
    C6 C1 C7 . . 121.9(4) ?
    C2 C1 C7 . . 118.0(4) ?
    C3 C2 C1 . . 118.7(4) ?
    C3 C2 H2 . . 120.7 ?
    C1 C2 H2 . . 120.7 ?
    C4 C3 C2 . . 122.3(4) ?
    C4 C3 N1 . . 118.9(4) ?
    C2 C3 N1 . . 118.7(4) ?
    C3 C4 C5 . . 119.4(4) ?
    C3 C4 H4 . . 120.3 ?
    C5 C4 H4 . . 120.3 ?
    C6 C5 C4 . . 119.1(4) ?
    C6 C5 C8 . . 122.0(4) ?
    C4 C5 C8 . . 118.7(4) ?
    C1 C6 C5 . . 120.1(4) ?
    C1 C6 H6 . . 119.9 ?
    C5 C6 H6 . . 119.9 ?
    O2 C7 O1 . . 121.2(4) ?
    O2 C7 C1 . . 120.5(4) ?
    O1 C7 C1 . . 118.3(4) ?
    O4 C8 O3 . . 126.0(4) ?
    O4 C8 C5 . . 117.6(4) ?
    O3 C8 C5 . . 116.3(4) ?
    O8 C9 O6 . . 126.4(5) ?
    O8 C9 C10 . . 116.5(4) ?
    O6 C9 C10 . . 117.2(4) ?
    O7 C10 O5 . . 126.4(4) ?
    O7 C10 C9 . . 117.3(4) ?
    O5 C10 C9 . . 116.2(4) ?
    O4 Dy1 O3 1_545 5_677 82.50(12) ?
    O4 Dy1 O1 1_545 . 80.12(11) ?
    O3 Dy1 O1 5_677 . 75.29(12) ?
    O4 Dy1 O8 1_545 4_546 76.05(11) ?
    O3 Dy1 O8 5_677 4_546 74.89(11) ?
    O1 Dy1 O8 . 4_546 143.78(12) ?
    O4 Dy1 O9 1_545 . 78.37(12) ?
    O3 Dy1 O9 5_677 . 140.02(12) ?
    O1 Dy1 O9 . . 67.07(12) ?
    O8 Dy1 O9 4_546 . 132.03(11) ?
    O4 Dy1 O7 1_545 4_546 75.48(11) ?
    O3 Dy1 O7 5_677 4_546 138.61(10) ?
    O1 Dy1 O7 . 4_546 132.63(11) ?
    O8 Dy1 O7 4_546 4_546 66.07(11) ?
    O9 Dy1 O7 . 4_546 68.59(11) ?
    O4 Dy1 O5 1_545 . 143.90(11) ?
    O3 Dy1 O5 5_677 . 77.07(11) ?
    O1 Dy1 O5 . . 121.80(11) ?
    O8 Dy1 O5 4_546 . 70.08(10) ?
    O9 Dy1 O5 . . 134.73(12) ?
    O7 Dy1 O5 4_546 . 101.09(11) ?
    O4 Dy1 O2 1_545 . 132.70(11) ?
    O3 Dy1 O2 5_677 . 81.48(11) ?
    O1 Dy1 O2 . . 52.80(10) ?
    O8 Dy1 O2 4_546 . 139.77(10) ?
    O9 Dy1 O2 . . 86.23(10) ?
    O7 Dy1 O2 4_546 . 138.39(11) ?
    O5 Dy1 O2 . . 73.20(10) ?
    O4 Dy1 O6 1_545 . 141.86(12) ?
    O3 Dy1 O6 5_677 . 135.64(11) ?
    O1 Dy1 O6 . . 106.59(11) ?
    O8 Dy1 O6 4_546 . 109.04(11) ?
    O9 Dy1 O6 . . 70.64(11) ?
    O7 Dy1 O6 4_546 . 72.89(10) ?
    O5 Dy1 O6 . . 64.31(11) ?
    O2 Dy1 O6 . . 67.58(11) ?
    C3 N1 H1A . . 109.5 ?
    C3 N1 H1B . . 109.5 ?
    H1A N1 H1B . . 109.5 ?
    C3 N1 H1C . . 109.5 ?
    H1A N1 H1C . . 109.5 ?
    H1B N1 H1C . . 109.5 ?
    C7 O1 Dy1 . . 95.1(3) ?
    C7 O2 Dy1 . . 90.7(3) ?
    C8 O3 Dy1 . 5_677 138.0(3) ?
    C8 O4 Dy1 . 1_565 142.5(3) ?
    C10 O5 Dy1 . . 116.9(3) ?
    C9 O6 Dy1 . . 115.4(3) ?
    C10 O7 Dy1 . 4_556 119.0(3) ?
    C9 O8 Dy1 . 4_556 120.8(3) ?
    Dy1 O9 H1W . . 122.3 ?
    Dy1 O9 H2W . . 121.9 ?
    H1W O9 H2W . . 111.7 ?
loop_
    _geom_torsion_atom_site_label_1
    _geom_torsion_atom_site_label_2
    _geom_torsion_atom_site_label_3
    _geom_torsion_atom_site_label_4
    _geom_torsion_site_symmetry_1
    _geom_torsion_site_symmetry_2
    _geom_torsion_site_symmetry_3
    _geom_torsion_site_symmetry_4
    _geom_torsion
    _geom_torsion_publ_flag
    C6 C1 C2 C3 . . . . -1.0(8) ?
    C7 C1 C2 C3 . . . . 179.1(5) ?
    C1 C2 C3 C4 . . . . 3.3(7) ?
    C1 C2 C3 N1 . . . . 179.9(4) ?
    C2 C3 C4 C5 . . . . -1.6(8) ?
    N1 C3 C4 C5 . . . . -178.2(4) ?
    C3 C4 C5 C6 . . . . -2.3(8) ?
    C3 C4 C5 C8 . . . . 173.4(4) ?
    C2 C1 C6 C5 . . . . -2.9(8) ?
    C7 C1 C6 C5 . . . . 177.0(5) ?
    C4 C5 C6 C1 . . . . 4.6(8) ?
    C8 C5 C6 C1 . . . . -171.0(5) ?
    C6 C1 C7 O2 . . . . -1.2(8) ?
    C2 C1 C7 O2 . . . . 178.7(5) ?
    C6 C1 C7 O1 . . . . -179.7(5) ?
    C2 C1 C7 O1 . . . . 0.2(7) ?
    C6 C5 C8 O4 . . . . -31.5(7) ?
    C4 C5 C8 O4 . . . . 152.8(4) ?
    C6 C5 C8 O3 . . . . 149.9(4) ?
    C4 C5 C8 O3 . . . . -25.7(6) ?
    O8 C9 C10 O7 . . . . -6.1(5) ?
    O6 C9 C10 O7 . . . . 172.8(4) ?
    O8 C9 C10 O5 . . . . 174.8(4) ?
    O6 C9 C10 O5 . . . . -6.3(5) ?
    O2 C7 O1 Dy1 . . . . -3.7(5) ?
    C1 C7 O1 Dy1 . . . . 174.8(4) ?
    O4 Dy1 O1 C7 1_545 . . . -173.2(3) ?
    O3 Dy1 O1 C7 5_677 . . . -88.4(3) ?
    O8 Dy1 O1 C7 4_546 . . . -123.9(3) ?
    O9 Dy1 O1 C7 . . . . 105.3(3) ?
    O7 Dy1 O1 C7 4_546 . . . 127.2(3) ?
    O5 Dy1 O1 C7 . . . . -24.2(3) ?
    O2 Dy1 O1 C7 . . . . 2.0(3) ?
    O6 Dy1 O1 C7 . . . . 45.4(3) ?
    O1 C7 O2 Dy1 . . . . 3.5(5) ?
    C1 C7 O2 Dy1 . . . . -174.9(4) ?
    O4 Dy1 O2 C7 1_545 . . . 4.5(3) ?
    O3 Dy1 O2 C7 5_677 . . . 76.0(3) ?
    O1 Dy1 O2 C7 . . . . -2.0(3) ?
    O8 Dy1 O2 C7 4_546 . . . 130.2(3) ?
    O9 Dy1 O2 C7 . . . . -65.8(3) ?
    O7 Dy1 O2 C7 4_546 . . . -117.2(3) ?
    O5 Dy1 O2 C7 . . . . 155.0(3) ?
    O6 Dy1 O2 C7 . . . . -136.4(3) ?
    O4 C8 O3 Dy1 . . . 5_677 103.1(5) ?
    C5 C8 O3 Dy1 . . . 5_677 -78.5(5) ?
    O3 C8 O4 Dy1 . . . 1_565 -0.3(8) ?
    C5 C8 O4 Dy1 . . . 1_565 -178.6(3) ?
    O7 C10 O5 Dy1 . . . . -149.7(4) ?
    C9 C10 O5 Dy1 . . . . 29.4(4) ?
    O4 Dy1 O5 C10 1_545 . . . -172.7(3) ?
    O3 Dy1 O5 C10 5_677 . . . 130.1(3) ?
    O1 Dy1 O5 C10 . . . . 66.8(4) ?
    O8 Dy1 O5 C10 4_546 . . . -151.5(3) ?
    O9 Dy1 O5 C10 . . . . -21.4(4) ?
    O7 Dy1 O5 C10 4_546 . . . -92.2(3) ?
    O2 Dy1 O5 C10 . . . . 45.3(3) ?
    O6 Dy1 O5 C10 . . . . -27.5(3) ?
    O8 C9 O6 Dy1 . . . . 160.0(4) ?
    C10 C9 O6 Dy1 . . . . -18.8(4) ?
    O4 Dy1 O6 C9 1_545 . . . 170.5(3) ?
    O3 Dy1 O6 C9 5_677 . . . -8.6(4) ?
    O1 Dy1 O6 C9 . . . . -94.4(3) ?
    O8 Dy1 O6 C9 4_546 . . . 79.0(3) ?
    O9 Dy1 O6 C9 . . . . -152.0(3) ?
    O7 Dy1 O6 C9 4_546 . . . 135.3(3) ?
    O5 Dy1 O6 C9 . . . . 23.5(3) ?
    O2 Dy1 O6 C9 . . . . -58.0(3) ?
    O5 C10 O7 Dy1 . . . 4_556 -174.0(3) ?
    C9 C10 O7 Dy1 . . . 4_556 7.0(5) ?
    O6 C9 O8 Dy1 . . . 4_556 -176.7(3) ?
    C10 C9 O8 Dy1 . . . 4_556 2.1(5) ?
loop_
    _geom_hbond_atom_site_label_D
    _geom_hbond_atom_site_label_H
    _geom_hbond_atom_site_label_A
    _geom_hbond_site_symmetry_A
    _geom_hbond_distance_DH
    _geom_hbond_distance_HA
    _geom_hbond_distance_DA
    _geom_hbond_angle_DHA
    _geom_hbond_publ_flag
    O9 H2W O3 2_646 0.83 2.32 2.858(4) 122.9 yes
    O9 H1W O1 2_656 0.83 1.97 2.790(4) 167.8 yes
    N1 H1B O6 2_656 0.89 2.63 3.379(5) 142.2 yes
    N1 H1A O8 2_656 0.89 2.39 2.824(5) 110.6 yes
    N1 H1A O5 3 0.89 1.99 2.840(5) 160.2 yes
    N1 H1C O7 5_677 0.89 1.92 2.796(6) 169.0 yes
    C2 H2 O9 2_656 0.93 2.55 3.421(5) 157.0 yes
    C4 H4 O5 5_677 0.93 2.53 3.169(6) 126.0 yes
