# Supplementary material for: Poly[μ-5-ammonio­isophthalato-aqua-μ-oxalato-dysprosium(III)]
Source: Acta Crystallogr Sect E Struct Rep Online. 2009 Jun 6;65(Pt 7):m750. doi: 10.1107/S1600536809019199 (PMC2969203; doi:10.1107/S1600536809019199)
Supplement: Supplementary file 2 [file e-65-0m750-Isup2.hkl]

# 
# h,k,l, Fc-squared, Fo-squared, sigma(Fo-squared) and status flag 
# 
data_I
_shelx_title ' A in C2/c' 
_shelx_refln_list_code          4 
_shelx_F_calc_maximum      710.73 
_exptl_crystal_F_000      1704.00 
_reflns_d_resolution_high  0.8255 
 
loop_ 
 _symmetry_equiv_pos_as_xyz 
 'x, y, z' 
 '-x, y, -z+1/2' 
 'x+1/2, y+1/2, z' 
 '-x+1/2, y+1/2, -z+1/2' 
 '-x, -y, -z' 
 'x, -y, z-1/2' 
 '-x+1/2, -y+1/2, -z' 
 'x+1/2, -y+1/2, z-1/2' 
 
_cell_length_a    19.9507 
_cell_length_b     9.3967 
_cell_length_c    13.5980 
_cell_angle_alpha  90.000 
_cell_angle_beta  118.478 
_cell_angle_gamma  90.000 
 
_shelx_F_squared_multiplier     1.000 
 
loop_ 
 _refln_index_h 
 _refln_index_k 
 _refln_index_l 
 _refln_F_squared_calc 
 _refln_F_squared_meas 
 _refln_F_squared_sigma 
 _refln_observed_status 
   2   0   0      117.06     1206.94     89.44 o 
   4   0   0    56436.11    64845.08   6506.47 o 
   6   0   0      154.51      821.96    338.94 o 
   8   0   0   229488.45   243745.28  23730.68 o 
  10   0   0    16332.91    17986.94   2329.70 o 
  12   0   0   105150.96   111416.73   9814.66 o 
  14   0   0    33113.44    34168.64   3400.37 o 
  16   0   0    36546.18    34338.62   5758.32 o 
  18   0   0    22830.59    20037.65   3281.14 o 
  20   0   0    17021.16    16838.77   2637.97 o 
   1   1   0    92648.76    91720.16   4647.56 o 
   3   1   0   158273.75   161347.36   9855.83 o 
   5   1   0    36182.32    30448.25   5246.73 o 
   7   1   0    59166.16    55810.86   4270.43 o 
   9   1   0     5745.56     5594.48    496.62 o 
  11   1   0    96222.92    84465.29  14807.80 o 
  13   1   0     2274.22     2532.98    240.93 o 
  15   1   0    65162.66    64051.50   6009.32 o 
  17   1   0      278.61      337.50    113.26 o 
  19   1   0    42600.52    42365.86   2591.92 o 
  21   1   0     2916.63     3081.85    279.48 o 
   0   2   0    75484.86    67245.92   4428.99 o 
   2   2   0       35.50      178.04     46.74 o 
   4   2   0   204612.81   215057.06   9372.23 o 
   6   2   0    17628.90    18264.18   1087.33 o 
   8   2   0    42459.71    43388.11   2065.59 o 
  10   2   0     3676.90     3347.72    325.44 o 
  12   2   0    36972.35    37247.93   2044.47 o 
  14   2   0    36086.14    35852.04   1810.47 o 
  16   2   0    19997.99    20956.30   1294.22 o 
  18   2   0    19877.07    18900.76    804.22 o 
  20   2   0     5185.83     5286.58    340.07 o 
   1   3   0     4741.16     4293.03    173.33 o 
   3   3   0    16935.53    16266.21    767.86 o 
   5   3   0   112433.55   115359.52   4064.28 o 
   7   3   0    43085.50    41015.25   2465.09 o 
   9   3   0      154.35      211.20     60.94 o 
  11   3   0     5309.17     5300.83    272.58 o 
  13   3   0    14100.24    15455.52    977.76 o 
  15   3   0     6878.45     4127.81   1700.00 o 
  17   3   0      301.19      275.16    159.00 o 
  19   3   0     2608.76     2723.38    298.08 o 
   0   4   0    17486.31    18023.70    966.67 o 
   2   4   0     6669.37     6193.23    166.78 o 
   4   4   0        8.69      141.73     65.95 o 
   6   4   0       24.58      135.18     43.57 o 
   8   4   0     7004.92     6993.29    232.29 o 
  10   4   0     1580.71     1628.66    142.45 o 
  12   4   0        3.69       43.83     91.11 o 
  14   4   0      329.23      361.86    127.04 o 
  16   4   0      673.96      823.81    163.29 o 
  18   4   0       26.09       61.24    146.93 o 
   1   5   0    22807.45    20992.55    783.69 o 
   3   5   0    34236.30    33812.77   1317.19 o 
   5   5   0    13346.04    13839.10    654.82 o 
   7   5   0     4108.57     4208.14    225.67 o 
   9   5   0     1057.80     1335.26    137.53 o 
  11   5   0    16064.75    16593.24    745.91 o 
  13   5   0    11426.81    11495.98    680.16 o 
  15   5   0    17574.74    18243.11    974.02 o 
  17   5   0      534.80      482.56    192.61 o 
  19   5   0      932.23      777.00    225.95 o 
   0   6   0    32041.30    30314.73   1747.52 o 
   2   6   0       18.56      147.34     71.22 o 
   4   6   0    67559.82    62638.28   2737.14 o 
   6   6   0     3679.02     3800.59    204.02 o 
   8   6   0    17658.63    17717.47    786.64 o 
  10   6   0     5122.76     5540.90    255.75 o 
  12   6   0    10201.07    10951.13    414.91 o 
  14   6   0    17594.28    18634.74    660.25 o 
  16   6   0    13758.51    13583.46    736.86 o 
  18   6   0    14963.42    14674.04    632.08 o 
   1   7   0    30550.87    29562.62   1057.62 o 
   3   7   0    85184.67    84671.20   4575.63 o 
   5   7   0    34754.32    33904.59   1405.21 o 
   7   7   0    44505.86    43324.38   1960.31 o 
   9   7   0    16716.92    16975.02    772.55 o 
  11   7   0    67615.00    67332.88   3057.67 o 
  13   7   0      230.93      315.68    146.08 o 
  15   7   0    30784.35    32343.61   1276.30 o 
   0   8   0   117440.99   117256.60  10205.70 o 
   2   8   0     1702.61     1826.67    204.34 o 
   4   8   0    53829.89    52139.57   2487.35 o 
   6   8   0     5583.65     5305.32    264.19 o 
   8   8   0    94652.75    92328.45   4261.63 o 
  10   8   0    11204.33    11893.88    737.39 o 
  12   8   0    25516.06    25330.71   1189.27 o 
  14   8   0    10249.31     9709.58    447.34 o 
   1   9   0    20115.71    20379.97    646.71 o 
   3   9   0    32067.43    32346.81   1138.07 o 
   5   9   0    17847.30    17410.11    730.63 o 
   7   9   0    46287.81    48131.36   2228.93 o 
   9   9   0     5744.71     6374.28    317.65 o 
  11   9   0    34251.24    34200.74   1590.19 o 
  13   9   0       35.65       70.38    156.76 o 
   0  10   0    15023.02    15226.70    740.45 o 
   2  10   0        8.26      214.49    154.37 o 
   4  10   0    34458.91    35095.53   1316.92 o 
   6  10   0     4197.98     4415.53    326.83 o 
   8  10   0    27740.86    29622.00   1544.36 o 
  10  10   0     2946.33     3132.03    260.11 o 
   1  11   0     5742.05     7167.76    414.58 o 
   3  11   0     6758.94     7115.38    407.04 o 
   5  11   0     2735.38     3030.26    301.20 o 
 -21   1   1     1786.74     1756.35    230.17 o 
 -19   1   1     8297.32     7797.08    336.58 o 
 -17   1   1      908.28      895.61    141.34 o 
 -15   1   1     4375.45     4459.70    337.68 o 
 -13   1   1     1843.16     1771.36    149.66 o 
 -11   1   1    25309.03    26922.43   1455.83 o 
  -9   1   1       56.29       37.89     36.80 o 
  -7   1   1    40721.89    46435.11   2058.95 o 
  -5   1   1    20648.35    22482.72    744.33 o 
  -3   1   1    50334.83    52135.28   1379.40 o 
  -1   1   1     5248.62     4501.93    822.61 o 
   1   1   1    51239.06    37892.70   9643.23 o 
   3   1   1      282.78      291.57     37.48 o 
   5   1   1    34147.03    35040.26   1827.52 o 
   7   1   1    26665.46    26537.73   2007.05 o 
   9   1   1    33398.32    25112.41   4528.80 o 
  11   1   1     2159.78     1939.75    309.65 o 
  13   1   1     3515.96     1668.81   1064.68 o 
  15   1   1     6883.75     6652.94    750.67 o 
  17   1   1     1148.00     1068.53    174.22 o 
  19   1   1     4340.55     4131.99    297.70 o 
 -20   2   1     4716.73     4575.62    318.28 o 
 -18   2   1    40459.23    39198.56   2153.35 o 
 -16   2   1      296.46      179.35     99.75 o 
 -14   2   1    10888.61    11590.15    624.68 o 
 -12   2   1     4042.53     3982.46    193.01 o 
 -10   2   1    51547.60    52117.79   2082.49 o 
  -8   2   1   103467.78   111349.15   2848.67 o 
  -6   2   1    14153.01    10611.29   1879.99 o 
  -4   2   1    76536.69    76607.52   1924.39 o 
  -2   2   1    12535.20    12407.62    241.12 o 
   0   2   1    51788.67    42297.75   7082.56 o 
   2   2   1     3863.41     3883.80    245.58 o 
   4   2   1    67499.80    63396.98   4004.89 o 
   6   2   1      115.55      153.36     47.19 o 
   8   2   1   110258.05   109052.32   5956.31 o 
  10   2   1     2513.76     2556.73    142.53 o 
  12   2   1    36867.90    37630.61   2172.09 o 
  14   2   1    11565.84    12067.59    444.18 o 
  16   2   1    51186.41    38205.02   8893.71 o 
  18   2   1     3091.59     2838.56    252.41 o 
  20   2   1    11846.49    11548.00    557.95 o 
 -21   3   1    15005.47    14298.03    812.29 o 
 -19   3   1    35987.19    34056.65   2585.14 o 
 -17   3   1     8791.12     8741.07    791.83 o 
 -15   3   1    42125.56    43066.10   2357.22 o 
 -13   3   1    22675.91    22167.53   1478.22 o 
 -11   3   1    60513.09    49196.51   7985.81 o 
  -9   3   1     1009.91     1136.81     89.16 o 
  -7   3   1   177513.47   175489.38   5364.25 o 
  -5   3   1    14198.63    14551.88    486.31 o 
  -3   3   1   127463.59   118839.79   3366.41 o 
  -1   3   1    17641.01    16104.99    595.53 o 
   1   3   1   106498.48    93875.76   5368.61 o 
   3   3   1    60275.82    56757.07   2886.00 o 
   5   3   1   140895.56   140583.11   8169.11 o 
   7   3   1    40655.72    39227.85   2427.86 o 
   9   3   1    59033.31    55606.27   3321.88 o 
  11   3   1    71637.62    73831.73   3586.38 o 
  13   3   1    21866.59    23521.69   1186.03 o 
  15   3   1    34815.89    33914.80   2636.88 o 
  17   3   1     7489.08     6935.71    659.30 o 
  19   3   1    34130.19    31500.82   2101.51 o 
 -20   4   1     1343.09     1360.12    254.96 o 
 -18   4   1    35208.82    32631.56   2236.72 o 
 -16   4   1    10086.33     9991.39    923.01 o 
 -14   4   1    56882.56    55141.54   3307.31 o 
 -12   4   1    33626.08    33737.89    912.28 o 
 -10   4   1    53503.46    54791.64   2560.28 o 
  -8   4   1    67893.35    68329.46   2176.93 o 
  -6   4   1    37104.66    35763.79    755.27 o 
  -4   4   1   243987.23   231906.83   7502.43 o 
  -2   4   1    46490.11    43029.59   1579.64 o 
   0   4   1   152277.20   123304.95   4476.26 o 
   2   4   1    41245.97    39368.63   1834.72 o 
   4   4   1   169004.25   158800.97   8178.13 o 
   6   4   1      784.77      736.07     95.60 o 
   8   4   1   112604.69   112520.01   5982.06 o 
  10   4   1      505.98      500.75    109.49 o 
  12   4   1   102914.70   104809.18   5420.09 o 
  14   4   1     2379.04     2115.26    203.88 o 
  16   4   1    42687.21    42028.25   1852.30 o 
  18   4   1     6472.99     6717.95    613.75 o 
 -19   5   1    11403.62    10683.24   1079.24 o 
 -17   5   1    13853.67    12696.12    699.87 o 
 -15   5   1    69430.58    67720.97   4360.67 o 
 -13   5   1     3401.39     3402.61    282.70 o 
 -11   5   1    31329.50    31028.29   1150.19 o 
  -9   5   1      769.48      923.91    121.43 o 
  -7   5   1    83928.09    81183.46   2986.67 o 
  -5   5   1     1512.43     1382.26     97.77 o 
  -3   5   1   102434.48    92014.15   3137.58 o 
  -1   5   1    29286.13    27721.22   1169.91 o 
   1   5   1   101606.01    86965.30   3661.02 o 
   3   5   1    34104.95    32840.09   1802.01 o 
   5   5   1    83172.00    81557.44   4381.22 o 
   7   5   1    46349.65    46018.70   2157.07 o 
   9   5   1    21821.98    22593.67   1096.04 o 
  11   5   1    60776.99    61438.13   3531.88 o 
  13   5   1    36524.28    36760.89   1841.95 o 
  15   5   1    37787.70    37119.35   2331.84 o 
  17   5   1     3838.70     3897.00    348.43 o 
 -18   6   1    29141.11    28395.04   1806.49 o 
 -16   6   1     4082.31     4583.33    305.32 o 
 -14   6   1    25475.21    25625.93   1329.39 o 
 -12   6   1    19898.62    20078.12   1193.19 o 
 -10   6   1    18812.31    18814.56    696.53 o 
  -8   6   1    11419.49    11470.76    377.19 o 
  -6   6   1    20589.17    20191.84    636.48 o 
  -4   6   1    33553.48    31651.46   1505.83 o 
  -2   6   1    10440.48    10072.08    338.65 o 
   0   6   1    88495.80    77832.23   3300.11 o 
   2   6   1     4419.86     3269.28    825.10 o 
   4   6   1    55894.66    53316.38   2505.21 o 
   6   6   1       14.59      165.67     97.35 o 
   8   6   1    43909.28    42117.59   1929.45 o 
  10   6   1       87.95      129.92    101.93 o 
  12   6   1    28735.01    28376.84   1314.54 o 
  14   6   1     1381.74     1776.52    216.05 o 
  16   6   1    22483.17    22487.20   1630.08 o 
 -17   7   1      141.47      109.64    181.34 o 
 -15   7   1     5709.20     5713.97    339.38 o 
 -13   7   1       12.84      130.96    129.93 o 
 -11   7   1    23135.70    22017.72    979.06 o 
  -9   7   1        0.58       82.48    102.47 o 
  -7   7   1     3523.37     3383.02    207.69 o 
  -5   7   1      191.86      248.96    109.44 o 
  -3   7   1    31177.86    29828.94   1041.55 o 
  -1   7   1     3601.45     3671.03    202.24 o 
   1   7   1    33169.34    30578.97   1789.16 o 
   3   7   1     2465.08     2316.07    173.61 o 
   5   7   1     3158.08     3346.16    210.28 o 
   7   7   1     4452.70     4493.51    287.88 o 
   9   7   1    18281.60    17776.87    844.30 o 
  11   7   1     3917.11     4029.26    252.54 o 
  13   7   1     1306.35     1218.35    198.60 o 
  15   7   1     3007.48     3411.84    331.17 o 
 -14   8   1        5.63       32.73    133.79 o 
 -12   8   1        8.16       -9.49    121.22 o 
 -10   8   1      653.78      835.28    158.30 o 
  -8   8   1       33.12       32.61    103.81 o 
  -6   8   1     2158.60     2127.64    186.05 o 
  -4   8   1     3723.22     4002.81    266.59 o 
  -2   8   1        3.59       71.91    126.58 o 
   0   8   1     2209.32     2430.89    228.69 o 
   2   8   1     5130.66     4878.08    250.36 o 
   4   8   1      619.64      877.19    147.81 o 
   6   8   1        0.17      -30.34    100.59 o 
   8   8   1      436.24      412.19    136.05 o 
  10   8   1      142.48      119.66    119.00 o 
  12   8   1        9.53       36.66    135.93 o 
  14   8   1      179.74      158.23    155.98 o 
 -13   9   1      767.55     1130.23    217.44 o 
 -11   9   1     5801.85     6023.30    426.11 o 
  -9   9   1       67.22      172.29    127.21 o 
  -7   9   1     1813.24     2436.27    243.29 o 
  -5   9   1     1717.28     1739.82    212.84 o 
  -3   9   1    10772.06    10463.60    431.24 o 
  -1   9   1     5178.04     5071.89    308.54 o 
   1   9   1    13269.31    13250.71   1099.92 o 
   3   9   1     1012.18      833.28    182.27 o 
   5   9   1     1710.09     1737.10    186.07 o 
   7   9   1     7226.77     6884.90    319.08 o 
   9   9   1     2775.84     2980.23    240.21 o 
  11   9   1     5331.01     5686.22    318.13 o 
 -10  10   1    13722.83    14969.15    784.28 o 
  -8  10   1     6503.64     6687.06    557.00 o 
  -6  10   1     4603.96     4806.98    411.56 o 
  -4  10   1     8072.73     8443.76    422.10 o 
  -2  10   1    13867.13    14021.06    505.26 o 
   0  10   1    38798.45    40242.39   1190.72 o 
   2  10   1      792.37      554.49    175.72 o 
   4  10   1     9378.05    10196.99    526.39 o 
   6  10   1      209.45      285.84    164.29 o 
   8  10   1    25161.37    27162.77   1740.64 o 
  -5  11   1      485.05      596.62    195.07 o 
  -3  11   1    38322.59    41662.98   1728.43 o 
  -1  11   1     2749.48     3408.75    310.45 o 
   1  11   1    36414.78    37810.66   1274.13 o 
   3  11   1    16268.63    16908.14   1264.70 o 
 -22   0   2    32604.51    27292.23   1358.68 o 
 -20   0   2     4295.55     4321.57    478.86 o 
 -18   0   2    64835.01    58868.43   7984.77 o 
 -16   0   2      286.38       41.02    162.30 o 
 -14   0   2    84814.95    79543.84   8558.60 o 
 -12   0   2     4772.71     4856.55    506.11 o 
 -10   0   2   119611.48   129188.60  10975.77 o 
  -8   0   2    13363.31    15691.80   1078.55 o 
  -6   0   2    64669.98    68336.80   5164.90 o 
  -4   0   2    34369.37    34846.29   2771.13 o 
  -2   0   2   182176.03   174340.48   1276.28 o 
   0   0   2   108558.80   114200.52  21177.66 o 
   2   0   2    31796.22    34246.46   3344.09 o 
   4   0   2    86797.90    91828.72   8957.36 o 
   6   0   2    19041.69    14723.39   3526.71 o 
   8   0   2   205266.47   211891.02  23871.76 o 
  10   0   2     7988.56     8484.75   1044.58 o 
  12   0   2    90874.70    92163.59   9544.26 o 
  14   0   2     7339.37     7648.19    728.23 o 
  16   0   2    43374.89    41267.39   6786.88 o 
  18   0   2      403.46      168.34    191.27 o 
 -21   1   2    44394.76    43921.25   2216.90 o 
 -19   1   2    11663.99    11866.91    653.76 o 
 -17   1   2    45654.23    43787.04   2499.93 o 
 -15   1   2    32177.97    29619.69   1867.82 o 
 -13   1   2    43934.42    45678.13   2616.82 o 
 -11   1   2    95284.91   102744.27   5277.65 o 
  -9   1   2     7000.16     7979.34    384.86 o 
  -7   1   2    78553.41    83480.23   2865.00 o 
  -5   1   2    24120.29    25046.14    555.05 o 
  -3   1   2   279854.12   268805.62   3854.61 o 
  -1   1   2     3486.93     3825.08    285.17 o 
   1   1   2   264169.53   253790.34  15191.51 o 
   3   1   2    18307.03    18490.46    928.46 o 
   5   1   2   105571.79    88061.34  12816.27 o 
   7   1   2    20880.95    21971.63   1813.56 o 
   9   1   2   130046.29   133766.06   9108.01 o 
  11   1   2    38291.23    38025.93   3544.04 o 
  13   1   2    55305.99    58078.90   2340.71 o 
  15   1   2    20973.11    17606.03   2618.71 o 
  17   1   2    19711.39    20010.62   1198.06 o 
  19   1   2    22031.84    21599.59   1443.86 o 
 -22   2   2    13445.73    13402.66    841.81 o 
 -20   2   2     4380.23     4481.34    326.22 o 
 -18   2   2    36541.82    35930.99   1811.03 o 
 -16   2   2       10.91       29.22     69.21 o 
 -14   2   2    36603.27    37363.20   1715.46 o 
 -12   2   2     1178.35     1179.30     92.34 o 
 -10   2   2    35119.02    36877.80    955.63 o 
  -8   2   2     1117.37     1084.85     70.25 o 
  -6   2   2   112486.24   112839.20   3332.03 o 
  -4   2   2    52635.19    51102.46   1218.39 o 
  -2   2   2     3854.81     4619.58    474.41 o 
   0   2   2     5867.99     5979.60    305.53 o 
   2   2   2    41647.70    41559.42   2455.17 o 
   4   2   2    97941.42    95589.87   5808.58 o 
   6   2   2     5851.05     5431.75    263.66 o 
   8   2   2    62012.36    62723.38   2993.91 o 
  10   2   2     3257.29     3315.69    144.17 o 
  12   2   2    38205.14    38985.40   1858.80 o 
  14   2   2     2233.26     2475.24    167.07 o 
  16   2   2    29284.35    30875.91   1677.13 o 
  18   2   2       91.00       78.62    134.79 o 
 -21   3   2     2049.13     2022.09    286.60 o 
 -19   3   2      772.14     1211.14    220.26 o 
 -17   3   2    10711.45    10007.65    742.48 o 
 -15   3   2     8722.05     8751.13    554.12 o 
 -13   3   2     6255.60     6286.06    310.14 o 
 -11   3   2     8756.40     8844.17    464.45 o 
  -9   3   2     5279.76     4812.75    682.20 o 
  -7   3   2    48499.10    49589.52   1283.24 o 
  -5   3   2     3006.52     3294.54    116.04 o 
  -3   3   2    19171.11    19159.39    410.60 o 
  -1   3   2       83.62      123.11     45.75 o 
   1   3   2    33486.63    31957.82   2133.86 o 
   3   3   2     5398.87     5951.02    440.99 o 
   5   3   2    40883.84    39975.34   1807.43 o 
   7   3   2      566.28      733.70     77.71 o 
   9   3   2    16213.02    17265.60   1012.81 o 
  11   3   2     2527.85     2824.21    249.80 o 
  13   3   2    11951.35    12502.16    855.94 o 
  15   3   2     7499.60     7326.20    391.78 o 
  17   3   2     4070.18     3709.64    389.32 o 
 -20   4   2     1078.12     1296.52    248.93 o 
 -18   4   2      138.19      153.25    148.86 o 
 -16   4   2      142.70      247.20    143.43 o 
 -14   4   2     1658.60     1800.74    182.49 o 
 -12   4   2      688.57      810.09    125.45 o 
 -10   4   2      318.07      365.43     74.11 o 
  -8   4   2      993.36     1249.08     93.12 o 
  -6   4   2        1.56       33.29     52.90 o 
  -4   4   2      491.98      562.11     70.35 o 
  -2   4   2     6415.83     6329.53    227.41 o 
   0   4   2       33.91      110.17     49.14 o 
   2   4   2       86.29      206.58     72.17 o 
   4   4   2       27.52       54.51     66.41 o 
   6   4   2     2138.37     2464.49    149.66 o 
   8   4   2      657.93      946.75    192.46 o 
  10   4   2        6.89      -40.77     86.13 o 
  12   4   2     2273.27     2386.73    184.26 o 
  14   4   2       10.90       38.25    100.83 o 
  16   4   2     1166.48     1191.41    192.36 o 
  18   4   2      179.29      349.73    225.00 o 
 -19   5   2       90.25      195.30    170.70 o 
 -17   5   2     8511.65     8372.64    447.66 o 
 -15   5   2    14939.34    14727.58    809.53 o 
 -13   5   2      112.48      246.13    120.59 o 
 -11   5   2      388.57      516.82    113.68 o 
  -9   5   2     1615.55     1577.84    139.11 o 
  -7   5   2    24436.19    23766.69    668.02 o 
  -5   5   2       36.54        6.65     59.97 o 
  -3   5   2    22327.48    20473.38    611.34 o 
  -1   5   2     1222.76     1221.01     93.32 o 
   1   5   2    14119.25    12013.58    536.54 o 
   3   5   2      222.22      279.92     86.73 o 
   5   5   2    18756.83    17888.12    821.43 o 
   7   5   2     4329.47     4847.22    315.89 o 
   9   5   2     5754.19     5978.21    280.90 o 
  11   5   2     2840.22     2872.17    204.57 o 
  13   5   2     6925.31     7196.72    302.35 o 
  15   5   2      182.48      313.09    140.50 o 
  17   5   2     2140.98     2183.43    311.64 o 
 -18   6   2    19935.90    18711.95   1058.78 o 
 -16   6   2     1649.06     1776.57    215.66 o 
 -14   6   2    36447.07    35584.21   1726.25 o 
 -12   6   2     3621.00     3660.46    247.14 o 
 -10   6   2    34582.36    33320.06   1510.11 o 
  -8   6   2     4219.96     4172.93    210.67 o 
  -6   6   2    49140.06    47767.77   2381.73 o 
  -4   6   2     6573.27     6390.35    267.77 o 
  -2   6   2    36325.63    33249.49   1007.17 o 
   0   6   2    26346.76    24721.15   1126.70 o 
   2   6   2     9827.40     9497.76    476.35 o 
   4   6   2    38567.24    36082.60   1357.06 o 
   6   6   2     5638.50     5567.11    307.49 o 
   8   6   2    56131.69    53925.30   2376.28 o 
  10   6   2     4585.91     4661.85    248.65 o 
  12   6   2    33880.11    32537.31   1500.15 o 
  14   6   2      913.03     1066.41    191.03 o 
  16   6   2    20168.14    18936.60    906.42 o 
 -17   7   2    20342.12    20368.31    799.22 o 
 -15   7   2     6570.35     6474.33    494.62 o 
 -13   7   2    19738.55    20092.03   1258.90 o 
 -11   7   2    40805.11    41105.78   2016.26 o 
  -9   7   2     7190.57     6815.37    325.62 o 
  -7   7   2    63617.09    59978.18   2859.24 o 
  -5   7   2     8834.79     9142.28    340.34 o 
  -3   7   2    63055.05    59435.73   2688.76 o 
  -1   7   2        4.76      -10.78     93.79 o 
   1   7   2    53885.58    37438.12   9330.90 o 
   3   7   2     2139.98     2122.43    175.12 o 
   5   7   2    70079.90    63875.12   3197.33 o 
   7   7   2    10003.21     9539.86    417.85 o 
   9   7   2    44343.76    42877.36   2438.04 o 
  11   7   2     8643.13     8957.95    488.01 o 
  13   7   2    21884.03    22254.62   1327.51 o 
  15   7   2    16245.92    15541.45   1277.61 o 
 -16   8   2     1196.55     1566.53    234.40 o 
 -14   8   2    39227.20    39528.42   2848.57 o 
 -12   8   2      971.77     1006.07    188.17 o 
 -10   8   2    69376.50    66861.26   1967.54 o 
  -8   8   2    16239.28    15976.55    422.10 o 
  -6   8   2    53041.27    53330.83   2616.22 o 
  -4   8   2    19310.24    19596.53   1185.21 o 
  -2   8   2    52516.26    51733.14   2097.73 o 
   0   8   2    46532.12    44074.29   2525.87 o 
   2   8   2    26753.37    26056.68   1286.02 o 
   4   8   2    58254.64    55317.07   2137.61 o 
   6   8   2    17807.72    17282.67    936.37 o 
   8   8   2    51133.17    49431.86   2626.45 o 
  10   8   2    10880.08    10144.50    570.65 o 
  12   8   2    46309.81    45726.65   2103.37 o 
 -13   9   2    13509.97    13418.77    599.64 o 
 -11   9   2    21062.43    20860.22    980.25 o 
  -9   9   2    18307.80    18642.58    752.81 o 
  -7   9   2    49579.68    48621.57   2419.89 o 
  -5   9   2      826.91      827.15    177.59 o 
  -3   9   2    36020.69    37325.06   1864.20 o 
  -1   9   2       90.44       66.66    136.20 o 
   1   9   2    46063.68    45708.02   2225.23 o 
   3   9   2     1760.51     1575.94    181.37 o 
   5   9   2    51025.19    48537.18   1990.74 o 
   7   9   2     5792.87     5280.34    410.48 o 
   9   9   2    29949.33    30324.88   1015.72 o 
  11   9   2     6845.63     6540.03    394.86 o 
 -10  10   2    18057.82    18374.98   1386.48 o 
  -8  10   2     2780.70     3092.70    289.08 o 
  -6  10   2    16731.75    18021.30   1588.02 o 
  -4  10   2     9412.92    10035.26    659.26 o 
  -2  10   2    15347.38    15749.80    661.00 o 
   0  10   2    15139.45    15617.82    626.19 o 
   2  10   2    11883.42    11715.07    471.84 o 
   4  10   2    18613.42    20420.55   1149.67 o 
   6  10   2     7411.65     7031.25    504.68 o 
   8  10   2    11316.49    10904.83    439.48 o 
  -5  11   2      211.83      158.37    164.53 o 
  -3  11   2     7667.14     8050.86    425.27 o 
  -1  11   2       82.37        7.29    152.11 o 
   1  11   2     8290.08     8533.43    441.86 o 
   3  11   2       16.80      153.42    171.30 o 
 -21   1   3     5524.99     5295.60    361.22 o 
 -19   1   3       50.59      118.52    101.16 o 
 -17   1   3     6386.92     6511.03    336.23 o 
 -15   1   3     1568.09     1660.84    167.82 o 
 -13   1   3     1720.24     1889.17    130.10 o 
 -11   1   3    21162.67    23992.58    978.46 o 
  -9   1   3    38478.00    41576.41   1781.87 o 
  -7   1   3    26114.30    27561.87    770.54 o 
  -5   1   3    13034.29    14215.88    249.06 o 
  -3   1   3    11443.54    12716.70    453.09 o 
  -1   1   3      263.91      266.15     59.06 o 
   1   1   3    50383.16    50819.82   3469.18 o 
   3   1   3     1249.82     1421.92    106.06 o 
   5   1   3    26357.70    28077.46   1453.10 o 
   7   1   3      630.67      719.29     84.08 o 
   9   1   3    13204.28    13964.92    905.93 o 
  11   1   3     2305.26     2448.08    138.68 o 
  13   1   3    21356.78    20996.56   1183.45 o 
  15   1   3     2623.83     2629.70    179.32 o 
  17   1   3     3531.80     2724.40    502.47 o 
 -22   2   3    16102.34    16011.87    567.84 o 
 -20   2   3     8609.76     8562.97    510.77 o 
 -18   2   3    32322.34    30439.48   1824.00 o 
 -16   2   3    19170.85    18994.58    975.88 o 
 -14   2   3    24825.60    24873.38   1102.82 o 
 -12   2   3     6056.64     6336.34    241.27 o 
 -10   2   3    92254.83    81013.82   9806.94 o 
  -8   2   3    11762.87    10528.63   1718.64 o 
  -6   2   3    96452.33    91472.71   6395.44 o 
  -4   2   3     5674.36     5898.26    197.33 o 
  -2   2   3    26784.53    27149.81   1070.98 o 
   0   2   3    13607.30    12918.16    711.06 o 
   2   2   3    42142.79    40268.18   2393.28 o 
   4   2   3    56909.23    55064.23   3723.48 o 
   6   2   3    29900.01    28646.36   2286.58 o 
   8   2   3    11139.04    10610.04    637.90 o 
  10   2   3    40362.38    40553.23   1913.76 o 
  12   2   3    14881.19    15643.94    710.39 o 
  14   2   3     1261.79     1531.19    148.45 o 
  16   2   3    40088.86    38702.88   3331.42 o 
  18   2   3     1690.64      942.64    389.92 o 
 -21   3   3    50503.01    49000.12   3690.84 o 
 -19   3   3     1848.84     2077.28    258.51 o 
 -17   3   3    31906.00    31271.13   2569.46 o 
 -15   3   3     6350.30     6227.72    425.00 o 
 -13   3   3    78901.66    80629.80   3581.29 o 
 -11   3   3    39730.01    40311.86   1261.68 o 
  -9   3   3    74332.57    74844.76   1935.89 o 
  -7   3   3    83196.71    82168.27   2364.64 o 
  -5   3   3   116826.09   114739.35   2847.70 o 
  -3   3   3    31597.14    30378.44    986.94 o 
  -1   3   3    20919.94    19438.69   1084.01 o 
   1   3   3   111623.37   106147.21   5998.91 o 
   3   3   3     3949.33     4678.88    373.25 o 
   5   3   3   117599.55   115590.20   5668.66 o 
   7   3   3     3262.28     3761.39    146.56 o 
   9   3   3    75601.13    77518.65   4561.30 o 
  11   3   3     2258.86     2459.88    178.70 o 
  13   3   3    67023.33    68760.59   3789.80 o 
  15   3   3     6612.14     6226.13    462.72 o 
  17   3   3    32107.10    33046.36   2770.92 o 
 -20   4   3    17109.60    17495.59    669.73 o 
 -18   4   3    35597.13    33469.63   1652.86 o 
 -16   4   3    11150.14    10955.67    653.57 o 
 -14   4   3    71816.53    72761.01   5405.28 o 
 -12   4   3     6253.94     6030.56    222.17 o 
 -10   4   3   127216.35   126887.84   3005.07 o 
  -8   4   3     1527.36     1589.56    105.59 o 
  -6   4   3   112609.34   106896.11   2530.11 o 
  -4   4   3     1143.97     1294.93     93.42 o 
  -2   4   3   155759.38   141858.41   5526.87 o 
   0   4   3    43978.25    42592.58   1915.52 o 
   2   4   3    96784.45    90300.97   5177.85 o 
   4   4   3    27584.40    27354.15   1558.86 o 
   6   4   3    90480.22    91012.62   4961.50 o 
   8   4   3    56680.96    55628.02   3048.75 o 
  10   4   3    44164.64    45743.23   2047.35 o 
  12   4   3    42376.98    43578.95   2492.40 o 
  14   4   3    18939.99    19923.25    911.10 o 
  16   4   3    31641.81    32375.74   2784.49 o 
 -19   5   3      530.67      641.85    196.68 o 
 -17   5   3    53528.70    53162.03   3131.04 o 
 -15   5   3    18233.14    18441.58    705.38 o 
 -13   5   3    76331.92    76127.28   3479.19 o 
 -11   5   3    13386.44    13705.07    381.14 o 
  -9   5   3    57548.87    57936.23   1882.86 o 
  -7   5   3    38798.50    40608.50   1091.95 o 
  -5   5   3    45679.85    43262.02   1316.96 o 
  -3   5   3    70187.77    63371.55   2227.80 o 
  -1   5   3    23436.48    22518.82    856.83 o 
   1   5   3    47029.50    43592.92   2385.38 o 
   3   5   3     4231.80     4104.68    335.10 o 
   5   5   3    92677.53    88811.68   5501.07 o 
   7   5   3       37.14      151.19     96.42 o 
   9   5   3    59889.50    57666.39   2629.15 o 
  11   5   3     4973.70     5287.20    260.26 o 
  13   5   3    44301.95    45772.23   1944.15 o 
  15   5   3     2180.65     2328.84    346.21 o 
 -18   6   3    22729.79    22003.20   1053.11 o 
 -16   6   3     9052.85     9201.61    472.08 o 
 -14   6   3    34496.09    33970.27   2262.94 o 
 -12   6   3     1626.96     1953.32    317.66 o 
 -10   6   3    26451.29    26947.28   1447.04 o 
  -8   6   3     4284.38     4426.99    252.36 o 
  -6   6   3    51263.54    48856.78   1567.89 o 
  -4   6   3     6185.83     6283.67    260.29 o 
  -2   6   3    44297.98    39561.41   1394.99 o 
   0   6   3      314.06      456.88    110.50 o 
   2   6   3    42138.11    39360.23   1934.98 o 
   4   6   3    10018.73     9844.39    464.88 o 
   6   6   3    24785.05    23677.57   1040.13 o 
   8   6   3    34030.23    33563.69   1731.05 o 
  10   6   3    12637.62    12821.91    607.30 o 
  12   6   3    17742.51    18148.90   1079.14 o 
  14   6   3     5019.74     5320.52    645.14 o 
 -17   7   3     8804.81     8032.11    477.93 o 
 -15   7   3     1310.96     1069.22    185.84 o 
 -13   7   3     7402.72     7666.46    425.29 o 
 -11   7   3     5522.70     5445.30    354.36 o 
  -9   7   3     6031.64     6442.69    403.18 o 
  -7   7   3     4366.04     4250.97    225.20 o 
  -5   7   3      227.50      300.60    107.70 o 
  -3   7   3    20017.96    18670.78    787.97 o 
  -1   7   3     2842.13     2728.49    191.52 o 
   1   7   3    21941.75    19848.88    911.51 o 
   3   7   3     8210.86     8032.85    403.25 o 
   5   7   3    11608.09    10926.64    453.34 o 
   7   7   3      947.31      966.34    148.40 o 
   9   7   3    12307.98    11751.61    572.64 o 
  11   7   3       32.35       -1.24    112.52 o 
  13   7   3     7220.27     8164.57    592.82 o 
 -16   8   3        5.24      149.76    152.29 o 
 -14   8   3       51.60      -18.82    136.93 o 
 -12   8   3      919.99      868.47    180.11 o 
 -10   8   3      112.84      147.92    116.23 o 
  -8   8   3      115.00       90.44    109.62 o 
  -6   8   3        1.30       59.48    128.44 o 
  -4   8   3     1710.13     1791.02    201.17 o 
  -2   8   3      548.42      466.69    155.41 o 
   0   8   3      390.22      308.32    115.50 o 
   2   8   3       43.28      107.88    112.91 o 
   4   8   3     1400.81     1405.94    169.43 o 
   6   8   3      253.72      305.01    131.40 o 
   8   8   3        1.76        7.72    109.23 o 
  10   8   3       36.45       23.23    116.83 o 
  12   8   3      319.08      439.26    169.58 o 
 -13   9   3     3689.03     3844.68    331.30 o 
 -11   9   3     3157.28     3372.99    352.04 o 
  -9   9   3     8463.66     8502.95    441.68 o 
  -7   9   3     1207.01     1512.82    212.24 o 
  -5   9   3     5420.13     5533.46    324.03 o 
  -3   9   3     7649.59     8648.67    390.03 o 
  -1   9   3     1920.42     2162.53    231.71 o 
   1   9   3     2434.51     2396.64    238.23 o 
   3   9   3     3298.22     3024.99    231.18 o 
   5   9   3     5434.31     5677.15    300.85 o 
   7   9   3      163.99      102.79    124.56 o 
   9   9   3     6903.15     6988.41    348.87 o 
 -10  10   3    23095.20    23781.17   1161.79 o 
  -8  10   3       43.38      206.48    189.43 o 
  -6  10   3    14090.66    15822.34    938.33 o 
  -4  10   3      547.31      413.43    167.01 o 
  -2  10   3    19238.65    19276.38    678.84 o 
   0  10   3     2091.15     1913.81    242.32 o 
   2  10   3    14831.67    15218.73    610.81 o 
   4  10   3     7034.27     6836.86    387.30 o 
   6  10   3     7277.75     7378.35    401.17 o 
  -5  11   3    13188.61    14581.82    554.89 o 
  -3  11   3    16994.12    17891.52    603.88 o 
  -1  11   3     6780.73     7020.58    407.89 o 
   1  11   3    32086.98    35979.44   1105.87 o 
 -22   0   4     6361.30     6233.53    494.33 o 
 -20   0   4    30557.34    27570.81   2293.28 o 
 -18   0   4    30328.65    29151.82   3068.09 o 
 -16   0   4    49371.26    47282.39   5142.79 o 
 -14   0   4    87823.96    86846.58   8025.47 o 
 -12   0   4    51081.19    50365.27   5278.96 o 
 -10   0   4   222298.66   225124.38  13891.32 o 
  -8   0   4    93869.77    96313.21   9359.03 o 
  -6   0   4   120732.05   128177.23   8000.35 o 
  -4   0   4    24792.30    33214.52   2270.41 o 
  -2   0   4   505143.44   467002.03  67923.06 o 
   0   0   4   133482.00   143992.22  21953.48 o 
   2   0   4   215871.75   226280.22  21079.93 o 
   4   0   4     5514.72     6189.12    706.89 o 
   6   0   4   146601.84   150780.69  15420.28 o 
   8   0   4     8120.12     7865.86    736.38 o 
  10   0   4    94186.33    92797.11   8829.06 o 
  12   0   4    17165.79    18105.23    634.62 o 
  14   0   4    22979.16    22874.82   3343.95 o 
  16   0   4    19537.64    21325.89   1150.66 o 
 -23   1   4     7032.50     6875.18    384.69 o 
 -21   1   4    34339.66    32928.24   1380.96 o 
 -19   1   4      533.39      715.10    134.94 o 
 -17   1   4    82937.99    77147.09   4721.99 o 
 -15   1   4      427.24      692.22    114.46 o 
 -13   1   4   109104.34   107308.78   5667.87 o 
 -11   1   4     1982.76     2211.55    109.27 o 
  -9   1   4   177598.33   180362.95   4374.04 o 
  -7   1   4    15805.42    16335.07    394.07 o 
  -5   1   4    76949.19    85023.75   3622.66 o 
  -3   1   4     5614.56     6002.17    336.34 o 
  -1   1   4    21364.49    20700.81   1580.78 o 
   1   1   4    31636.33    33031.71   2120.10 o 
   3   1   4    90657.35    92899.22   4997.15 o 
   5   1   4    92652.97    93202.70   4471.85 o 
   7   1   4     5416.16     5195.17    365.03 o 
   9   1   4    68409.70    69163.40   3462.31 o 
  11   1   4     3820.93     4037.30    263.07 o 
  13   1   4    36953.31    25232.34   8692.40 o 
  15   1   4       37.84       79.77    181.55 o 
  17   1   4    35979.46    29270.96   1391.85 o 
 -22   2   4     4573.72     4620.43    332.65 o 
 -20   2   4    24064.16    22797.81    810.82 o 
 -18   2   4    12385.63    12468.15    566.87 o 
 -16   2   4    40101.58    38804.19   1643.25 o 
 -14   2   4    28874.61    28588.89   1166.94 o 
 -12   2   4    36539.68    37438.85   1104.94 o 
 -10   2   4    60723.82    62887.71   1269.85 o 
  -8   2   4    15937.56    17162.40    394.89 o 
  -6   2   4    53866.65    57027.85   1905.78 o 
  -4   2   4    52736.41    55335.47   2227.79 o 
  -2   2   4    90296.50    91478.71   4472.82 o 
   0   2   4     3296.39     3426.01    198.17 o 
   2   2   4    53563.79    51286.48   3460.24 o 
   4   2   4      514.88      557.18     70.41 o 
   6   2   4    76393.70    76053.68   4230.56 o 
   8   2   4     3212.58     3170.45    177.90 o 
  10   2   4    19917.43    13710.72   3580.22 o 
  12   2   4    22712.87    23210.45   1414.89 o 
  14   2   4    19227.88    19425.30   1626.82 o 
  16   2   4    11983.18    10279.61   2205.85 o 
 -21   3   4     7278.47     7120.58    439.66 o 
 -19   3   4      345.25      413.59    169.49 o 
 -17   3   4     2745.95     2902.75    223.31 o 
 -15   3   4     5289.51     5140.27    259.89 o 
 -13   3   4    22774.13    22493.60    960.62 o 
 -11   3   4     1199.35     1299.87    111.08 o 
  -9   3   4     7974.50     6475.47   1010.34 o 
  -7   3   4    11395.52     8902.12   1684.94 o 
  -5   3   4    64681.57    63187.81   1993.50 o 
  -3   3   4    10114.46     9985.66    402.90 o 
  -1   3   4    13327.21    12827.46    668.07 o 
   1   3   4    26332.28    19262.97   3991.26 o 
   3   3   4    18996.67    15990.08   2459.41 o 
   5   3   4     2291.44     1724.11    391.48 o 
   7   3   4     6974.58     6627.73    359.76 o 
   9   3   4    11718.96    11780.24    558.86 o 
  11   3   4     1951.53     2037.36    173.05 o 
  13   3   4     2985.47     3171.84    312.29 o 
  15   3   4     2263.18     2121.87    269.81 o 
  17   3   4     7040.62     6518.42    859.73 o 
 -22   4   4     1355.63     1539.59    268.89 o 
 -20   4   4       97.83      173.99    158.64 o 
 -18   4   4      744.73      685.46    187.17 o 
 -16   4   4     1455.16     1646.50    243.88 o 
 -14   4   4       83.40      175.00     92.17 o 
 -12   4   4        1.99       91.39     78.65 o 
 -10   4   4        0.96      -28.78     43.48 o 
  -8   4   4      159.08      188.27     65.72 o 
  -6   4   4      309.05      324.52     65.59 o 
  -4   4   4    19195.05    20065.76    657.66 o 
  -2   4   4      965.57     1046.82     83.91 o 
   0   4   4     9193.85     9604.53    525.75 o 
   2   4   4      325.40      388.80     84.33 o 
   4   4   4     1424.08     1610.72    131.61 o 
   6   4   4      925.47     1010.20    123.68 o 
   8   4   4      636.20      680.51    122.32 o 
  10   4   4      771.01      829.35    136.00 o 
  12   4   4      696.71      703.77    156.81 o 
  14   4   4      601.24      579.11    156.69 o 
  16   4   4      723.99      582.26    249.15 o 
 -21   5   4     2223.71     2499.80    321.12 o 
 -19   5   4      197.41      249.68    177.67 o 
 -17   5   4     5337.47     5312.90    371.09 o 
 -15   5   4     2695.26     2699.09    265.87 o 
 -13   5   4    45839.58    27696.83  10691.39 o 
 -11   5   4       87.28      320.24     91.72 o 
  -9   5   4    10117.26    10268.43    246.69 o 
  -7   5   4     3504.30     3758.64    162.73 o 
  -5   5   4    16627.86    16970.20    668.74 o 
  -3   5   4     3719.71     3545.85    150.43 o 
  -1   5   4     7101.13     6611.87    303.04 o 
   1   5   4    16297.20    15769.48    979.32 o 
   3   5   4    16940.87    16666.76    825.58 o 
   5   5   4     6207.55     6038.49    288.84 o 
   7   5   4     4416.30     4488.04    269.93 o 
   9   5   4    27720.99    27734.24   1560.39 o 
  11   5   4      454.80      537.27    153.66 o 
  13   5   4     1077.86     1339.40    196.88 o 
  15   5   4      984.78     1272.14    242.17 o 
 -20   6   4    17357.08    17892.61    909.19 o 
 -18   6   4     6509.79     6253.08    424.84 o 
 -16   6   4    17736.97    16428.12    626.44 o 
 -14   6   4    13734.57    13492.32    688.70 o 
 -12   6   4    19130.91    19961.89    891.77 o 
 -10   6   4    22732.10    23065.27    897.23 o 
  -8   6   4     9899.21     9521.37    348.68 o 
  -6   6   4    29490.49    27709.39    732.94 o 
  -4   6   4     7546.85     7482.93    276.85 o 
  -2   6   4    23771.89    21533.55    642.62 o 
   0   6   4      667.13      850.04    127.24 o 
   2   6   4    26573.26    24271.43   1280.19 o 
   4   6   4       86.26       -3.79    100.41 o 
   6   6   4    46252.76    43942.63   2755.60 o 
   8   6   4     3780.61     4028.06    235.09 o 
  10   6   4     2900.77     3278.67    256.30 o 
  12   6   4     9542.24     9951.47    729.17 o 
  14   6   4    12523.06    13447.63   1344.58 o 
 -17   7   4    35077.96    34511.09   1828.46 o 
 -15   7   4        1.23       58.12    119.13 o 
 -13   7   4    73927.91    70696.02   2796.58 o 
 -11   7   4     4828.97     4753.41    312.12 o 
  -9   7   4    57937.19    57668.23   2405.77 o 
  -7   7   4     6213.70     6431.93    263.13 o 
  -5   7   4    91058.79    86391.52   3398.46 o 
  -3   7   4    10312.66    10204.14    529.30 o 
  -1   7   4    28582.85    27795.32    978.95 o 
   1   7   4    64548.21    60309.68   2981.17 o 
   3   7   4    32017.69    30935.18   1534.95 o 
   5   7   4    36625.52    34961.85   1925.78 o 
   7   7   4    15186.93    14654.92    888.08 o 
   9   7   4    31863.52    31336.91   1714.94 o 
  11   7   4     5823.65     6148.13    376.73 o 
  13   7   4    36258.91    38123.62   2119.48 o 
 -16   8   4    19190.47    18608.72   1315.13 o 
 -14   8   4    25760.80    26557.02   1325.04 o 
 -12   8   4    11532.61    12140.38    616.18 o 
 -10   8   4    57230.44    54719.55   2674.60 o 
  -8   8   4    34958.81    33590.00   1970.37 o 
  -6   8   4    46313.76    45282.30   1965.30 o 
  -4   8   4      212.00      348.72    144.03 o 
  -2   8   4    88474.46    83118.86   3447.96 o 
   0   8   4     5669.00     5449.35    265.77 o 
   2   8   4    58576.32    56409.48   2457.59 o 
   4   8   4     6349.26     5979.98    294.51 o 
   6   8   4    41634.32    39852.50   1548.37 o 
   8   8   4      941.18      844.92    184.56 o 
  10   8   4    35843.98    36973.93   2013.87 o 
 -13   9   4    30696.78    30089.45   1229.74 o 
 -11   9   4      835.23      733.12    219.75 o 
  -9   9   4    45253.67    48911.65   1833.44 o 
  -7   9   4     4498.80     4417.98    301.53 o 
  -5   9   4    45885.69    46577.28   2479.79 o 
  -3   9   4     8376.26     8089.56    376.70 o 
  -1   9   4    33373.06    32903.67   1336.93 o 
   1   9   4    30102.96    29782.33    971.66 o 
   3   9   4    10778.40    10530.19    536.40 o 
   5   9   4    17960.05    17694.67    889.94 o 
   7   9   4     5775.41     5885.27    319.65 o 
   9   9   4    25578.44    26032.62   1342.28 o 
 -10  10   4    18123.21    18146.04   1351.04 o 
  -8  10   4     4914.66     5628.17    355.05 o 
  -6  10   4    25884.34    25933.34   1367.98 o 
  -4  10   4     3599.01     3945.67    306.49 o 
  -2  10   4    23409.71    23872.82    687.83 o 
   0  10   4       36.02      236.54    158.25 o 
   2  10   4    18844.37    19131.14    601.06 o 
   4  10   4      624.67      418.03    161.89 o 
  -3  11   4     4051.15     4942.32    353.26 o 
  -1  11   4     9087.29    10455.27    481.95 o 
 -23   1   5      778.84      860.47    166.80 o 
 -21   1   5     2550.05     2775.54    304.31 o 
 -19   1   5     5653.90     5890.55    325.56 o 
 -17   1   5    22010.09    20534.14    964.01 o 
 -15   1   5      558.15      772.33    119.51 o 
 -13   1   5    12468.80    12611.61    859.02 o 
 -11   1   5     4054.53     4771.17    204.19 o 
  -9   1   5    30888.22    32435.87    742.15 o 
  -7   1   5      926.97     1061.78     64.35 o 
  -5   1   5    30084.81    33090.50   1520.85 o 
  -3   1   5     5099.06     5438.75    321.64 o 
  -1   1   5    96674.09    97062.91   6588.16 o 
   1   1   5     1288.47     1453.11     95.16 o 
   3   1   5    12649.52    12975.30    733.46 o 
   5   1   5     4089.03     4363.39    281.51 o 
   7   1   5    19789.91    20120.16    909.17 o 
   9   1   5      179.44      297.33    100.72 o 
  11   1   5     4355.51     4176.21    296.92 o 
  13   1   5     6155.68     5462.26    429.36 o 
  15   1   5      352.29      606.85    191.01 o 
 -22   2   5      705.21      720.38    186.39 o 
 -20   2   5    44854.80    43725.83   2137.34 o 
 -18   2   5      127.10      133.40     92.73 o 
 -16   2   5    28540.11    28740.85   1024.19 o 
 -14   2   5    20644.38    20791.03    869.86 o 
 -12   2   5    25676.43    26254.28    873.76 o 
 -10   2   5    12190.77    12446.96    283.17 o 
  -8   2   5    84088.57    92212.63   2899.10 o 
  -6   2   5    23637.39    25010.66    898.25 o 
  -4   2   5    24373.76    25632.66   1066.71 o 
  -2   2   5    69266.22    69495.01   3440.64 o 
   0   2   5    16102.13    15169.55    848.67 o 
   2   2   5    84074.41    80598.33   4577.10 o 
   4   2   5      449.01      509.01     74.74 o 
   6   2   5    23803.31    24325.98   1364.38 o 
   8   2   5     5060.13     4844.97    315.44 o 
  10   2   5    26842.59    27341.35   2088.92 o 
  12   2   5     9516.85     9163.89   1298.79 o 
  14   2   5    38908.78    39870.16   4028.86 o 
  16   2   5     1883.96     1740.00    327.63 o 
 -21   3   5    25339.54    25766.60   1331.70 o 
 -19   3   5    12334.65    12559.33    527.10 o 
 -17   3   5    65091.77    61530.66   3273.22 o 
 -15   3   5    19242.32    18892.73    933.40 o 
 -13   3   5    74030.95    77344.30   2637.76 o 
 -11   3   5     1124.46     1204.28    111.50 o 
  -9   3   5    93893.95    95704.27   2820.59 o 
  -7   3   5    11711.13    10071.99   1872.69 o 
  -5   3   5   152637.09   151083.38   5461.18 o 
  -3   3   5     7029.73     6723.18    746.33 o 
  -1   3   5   136781.98   134467.41   7180.60 o 
   1   3   5    38227.39    37739.27   2034.37 o 
   3   3   5   111006.16   108910.66   5309.11 o 
   5   3   5     5097.06     4988.41    353.45 o 
   7   3   5    41187.02    41354.40   2704.00 o 
   9   3   5    17120.08    18285.23   1254.75 o 
  11   3   5    21176.63    17822.41   3208.38 o 
  13   3   5    31784.43    30962.59   3379.55 o 
  15   3   5     5214.22     5803.07    560.30 o 
 -22   4   5      400.65      588.91    206.81 o 
 -20   4   5    33775.82    32487.06   1986.31 o 
 -18   4   5     9788.86     9641.58    876.14 o 
 -16   4   5    60922.08    57371.26   2170.83 o 
 -14   4   5    29276.88    28260.20   1038.57 o 
 -12   4   5   117759.42   118507.73   3518.99 o 
 -10   4   5    44623.84    47263.05   1411.08 o 
  -8   4   5    36710.76    35963.95   1228.73 o 
  -6   4   5    94715.14    91815.90   2912.12 o 
  -4   4   5   129299.30   129603.74   5273.87 o 
  -2   4   5   145590.11   137836.23   6680.69 o 
   0   4   5    26448.53    25085.37   1308.12 o 
   2   4   5    84783.23    75558.35   5393.10 o 
   4   4   5    24252.77    23946.60   1592.66 o 
   6   4   5    76381.98    65093.37   6730.08 o 
   8   4   5       50.40      192.52    113.12 o 
  10   4   5    53811.46    53921.16   3643.11 o 
  12   4   5      122.01      113.65    149.90 o 
  14   4   5    39328.54    37444.17   3677.13 o 
 -21   5   5    13780.79    12868.03    603.95 o 
 -19   5   5     7200.26     7433.85    797.46 o 
 -17   5   5    41996.59    41142.91   1311.40 o 
 -15   5   5    21679.25    21344.22   1050.69 o 
 -13   5   5    57550.95    57544.55   2466.01 o 
 -11   5   5     3468.29     3581.94    192.33 o 
  -9   5   5    81326.89    82730.58   2489.58 o 
  -7   5   5       72.15       54.32     53.45 o 
  -5   5   5    94463.09    87647.13   2969.20 o 
  -3   5   5     2817.15     2886.73    142.85 o 
  -1   5   5    78720.97    73308.93   4192.86 o 
   1   5   5     7765.10     8416.25    419.65 o 
   3   5   5    78541.69    73958.20   5001.15 o 
   5   5   5     9649.48     9499.16    610.96 o 
   7   5   5    32594.12    32561.87   1747.22 o 
   9   5   5    48139.28    47718.41   2924.89 o 
  11   5   5    17996.08    18691.83   1006.83 o 
  13   5   5    16190.90    16241.92   1482.78 o 
 -20   6   5    24241.08    24198.57   1003.24 o 
 -18   6   5     1415.39     1527.81    257.67 o 
 -16   6   5    26221.08    24729.80   1236.64 o 
 -14   6   5     5585.90     6014.89    305.57 o 
 -12   6   5    40307.29    40457.12   1422.66 o 
 -10   6   5    20043.50    19760.73    832.95 o 
  -8   6   5    31915.21    32061.46   1086.63 o 
  -6   6   5    40285.44    39780.34   1443.70 o 
  -4   6   5     7733.20     7309.76    231.60 o 
  -2   6   5    21631.30    19745.99    912.47 o 
   0   6   5    25426.47    24438.62   1246.77 o 
   2   6   5    34749.57    32783.73   1823.02 o 
   4   6   5     2560.34     2586.43    191.92 o 
   6   6   5    38299.12    38269.05   1935.90 o 
   8   6   5        3.90       10.68    116.36 o 
  10   6   5    23274.63    22824.73   1318.23 o 
  12   6   5      747.09      849.75    187.77 o 
 -17   7   5     5482.99     5869.15    415.05 o 
 -15   7   5       28.05      108.28    123.09 o 
 -13   7   5    10501.29    10324.21    576.58 o 
 -11   7   5     2638.72     2672.13    223.26 o 
  -9   7   5    26713.13    26623.87    806.98 o 
  -7   7   5     1169.85     1247.71    135.13 o 
  -5   7   5    15420.65    14894.45    721.87 o 
  -3   7   5       68.22       34.53    108.13 o 
  -1   7   5    18736.66    17497.50    833.95 o 
   1   7   5     5276.71     4928.17    256.50 o 
   3   7   5     7193.59     6918.71    465.62 o 
   5   7   5    10191.26     9940.52    533.36 o 
   7   7   5     9086.09     9445.58    565.70 o 
   9   7   5     1709.92     2040.83    277.34 o 
  11   7   5     4438.22     4358.28    324.72 o 
 -16   8   5      114.29      106.49    169.73 o 
 -14   8   5      143.00      222.48    144.77 o 
 -12   8   5        5.83      143.24    129.51 o 
 -10   8   5      192.58      291.55    136.06 o 
  -8   8   5        1.81      105.18    128.99 o 
  -6   8   5       74.59      245.00    133.41 o 
  -4   8   5     1512.70     1741.11    179.12 o 
  -2   8   5      476.38      494.66    131.37 o 
   0   8   5       22.09       89.84    111.22 o 
   2   8   5      565.74      394.87    133.07 o 
   4   8   5     1295.18     1399.59    179.86 o 
   6   8   5      478.34      333.10    150.92 o 
   8   8   5        0.35      -37.28    121.07 o 
  10   8   5       29.37        1.99    142.81 o 
 -13   9   5     5234.24     4852.49    337.86 o 
 -11   9   5     1421.76     1545.21    256.84 o 
  -9   9   5     4741.82     5204.63    453.13 o 
  -7   9   5     1827.66     1688.47    216.77 o 
  -5   9   5     3744.94     3807.83    285.27 o 
  -3   9   5     3931.95     4250.50    299.24 o 
  -1   9   5    13621.05    13124.01    614.38 o 
   1   9   5       84.35      135.69    128.19 o 
   3   9   5     5744.17     5930.75    315.31 o 
   5   9   5     3872.63     3802.75    302.73 o 
   7   9   5     2416.54     2298.47    260.14 o 
 -10  10   5     2993.05     3247.51    371.77 o 
  -8  10   5    14937.78    15620.92    669.24 o 
  -6  10   5    12997.06    13218.30    627.06 o 
  -4  10   5     2425.54     2610.14    270.20 o 
  -2  10   5    10137.52    10851.30    463.22 o 
   0  10   5    12159.16    12120.92    491.35 o 
   2  10   5    13690.58    14433.94    565.13 o 
   4  10   5      635.21      587.15    193.66 o 
 -22   0   6     2300.93     2697.78    359.24 o 
 -20   0   6    51563.83    49534.46   5120.18 o 
 -18   0   6       33.27       46.06    148.12 o 
 -16   0   6    75787.05    74426.19   6310.03 o 
 -14   0   6      178.71      428.88    158.10 o 
 -12   0   6   118983.88   120098.45   9912.76 o 
 -10   0   6      643.60      793.73    149.21 o 
  -8   0   6   137707.55   154033.97   9010.52 o 
  -6   0   6   192598.58   210766.69   8653.60 o 
  -4   0   6    49996.87    53175.87   4061.40 o 
  -2   0   6     7595.02     7049.35   1345.12 o 
   0   0   6   209174.16   212097.88  29581.00 o 
   2   0   6    60394.48    63035.51   5293.87 o 
   4   0   6    31557.34    31981.38   2842.86 o 
   6   0   6    67553.46    65053.44  10597.12 o 
   8   0   6    17317.97    17532.75   2950.51 o 
  10   0   6    51386.79    49106.70   7553.65 o 
  12   0   6     8471.16     9619.49   1483.30 o 
  14   0   6    42531.76    47440.34   1767.69 o 
 -23   1   6    27090.87    26391.20   1428.28 o 
 -21   1   6     8072.41     8340.03    484.58 o 
 -19   1   6    37336.81    36637.35   1733.71 o 
 -17   1   6    19359.37    19205.92    622.92 o 
 -15   1   6    51534.61    51510.28   1769.91 o 
 -13   1   6    50122.59    51388.20   2044.11 o 
 -11   1   6    40485.77    42747.31   1059.21 o 
  -9   1   6   130834.28   142772.05   4024.95 o 
  -7   1   6     1013.79     1061.46     76.65 o 
  -5   1   6   184996.11   198239.80   9757.15 o 
  -3   1   6    13900.20    14301.77   1084.38 o 
  -1   1   6   195604.08   197670.14  11007.13 o 
   1   1   6     9808.42    11583.61    931.92 o 
   3   1   6   110073.26   115431.82   8561.20 o 
   5   1   6     1834.96     2226.39    183.75 o 
   7   1   6    66176.97    63941.24   6551.08 o 
   9   1   6     8397.54     8021.10   1035.66 o 
  11   1   6    53344.20    53095.62   5602.04 o 
  13   1   6    16105.19    15597.59   1484.48 o 
  15   1   6    18943.07    20196.37   2129.67 o 
 -22   2   6     2368.23     2592.07    226.43 o 
 -20   2   6    24626.94    24070.57    801.93 o 
 -18   2   6      185.44      382.94    116.07 o 
 -16   2   6    32348.70    32532.67   1252.19 o 
 -14   2   6      184.68      187.86     87.50 o 
 -12   2   6    50884.65    51618.26   1508.64 o 
 -10   2   6     7894.92     7909.74    249.51 o 
  -8   2   6    49691.22    54514.58   1961.20 o 
  -6   2   6    10310.51    10365.21    468.48 o 
  -4   2   6    64251.00    65055.55   3425.51 o 
  -2   2   6    38319.04    38630.22   2076.19 o 
   0   2   6    24856.16    25311.49   1169.93 o 
   2   2   6    16036.22    15291.39   1072.25 o 
   4   2   6    36663.74    35701.02   2761.48 o 
   6   2   6    38023.45    38469.17   2560.30 o 
   8   2   6     3129.13     3509.02    470.24 o 
  10   2   6    21425.16    21425.15   2375.36 o 
  12   2   6     2884.11     3192.89    465.16 o 
  14   2   6    16743.69    17070.00   1766.07 o 
 -23   3   6     8475.31     8213.73    500.90 o 
 -21   3   6     1760.14     1830.61    376.76 o 
 -19   3   6     3159.76     2988.84    242.51 o 
 -17   3   6     2823.17     2872.08    228.61 o 
 -15   3   6    15804.52    15726.57    430.49 o 
 -13   3   6    23342.63    23262.49    770.95 o 
 -11   3   6      386.17      326.53     84.20 o 
  -9   3   6     9052.93     9532.35    390.02 o 
  -7   3   6    29289.99    31620.68   1433.16 o 
  -5   3   6    31041.22    31836.88   1244.29 o 
  -3   3   6     1900.36     2184.46    113.30 o 
  -1   3   6    39937.20    40852.45   1636.40 o 
   1   3   6     4058.46     3903.81    295.51 o 
   3   3   6    16553.98    16367.81    849.45 o 
   5   3   6     2081.81     2436.98    203.65 o 
   7   3   6    19902.76    20562.54   1406.44 o 
   9   3   6     2520.08     2494.03    263.94 o 
  11   3   6     5278.94     5139.11    452.93 o 
  13   3   6     1213.35      974.66    299.37 o 
 -22   4   6      699.56      520.82    283.94 o 
 -20   4   6      154.16      202.22    160.59 o 
 -18   4   6       21.19       22.93    130.63 o 
 -16   4   6      619.29      350.30    117.32 o 
 -14   4   6     3328.51     2759.88    447.69 o 
 -12   4   6     2406.68     2515.68    163.60 o 
 -10   4   6        0.44       26.51     75.65 o 
  -8   4   6     1466.60     1617.08    115.33 o 
  -6   4   6     2834.32     2865.35    138.66 o 
  -4   4   6       21.62       -1.99     60.59 o 
  -2   4   6      523.00      481.36     97.53 o 
   0   4   6      644.62      587.22     84.04 o 
   2   4   6      375.95      470.56    105.83 o 
   4   4   6       27.72       98.34    104.10 o 
   6   4   6      247.60      512.80    134.59 o 
   8   4   6       57.05        9.71    115.20 o 
  10   4   6     1012.97      997.27    226.12 o 
  12   4   6        7.59       17.44    152.86 o 
  14   4   6        2.00       29.21    163.64 o 
 -21   5   6     2222.13     1730.75    285.40 o 
 -19   5   6      203.94      232.17    172.79 o 
 -17   5   6     1484.41     1653.81    241.94 o 
 -15   5   6    11754.50    11363.28    478.56 o 
 -13   5   6     3530.91     3537.93    278.43 o 
 -11   5   6      653.27      647.51    109.76 o 
  -9   5   6    13214.68    13425.54    371.30 o 
  -7   5   6      359.08      442.85     91.26 o 
  -5   5   6    28464.75    27846.41   1074.73 o 
  -3   5   6      169.48      205.15     79.33 o 
  -1   5   6    13280.30    12384.09    832.18 o 
   1   5   6     5532.63     5764.67    331.00 o 
   3   5   6    10945.72    10588.77    691.17 o 
   5   5   6      243.86      115.56    116.73 o 
   7   5   6     6110.41     5705.56    348.27 o 
   9   5   6     4630.60     4237.30    537.82 o 
  11   5   6     2783.26     3189.29    411.82 o 
  13   5   6       67.59      -29.59    167.91 o 
 -20   6   6    16292.84    16131.33   1167.76 o 
 -18   6   6     1106.78      906.92    220.59 o 
 -16   6   6    30782.32    28895.88   1191.86 o 
 -14   6   6      457.96      261.49    105.97 o 
 -12   6   6    42707.02    41695.66   2124.42 o 
 -10   6   6     4803.19     4819.35    229.38 o 
  -8   6   6    28208.40    22558.10   3990.02 o 
  -6   6   6     3797.79     3804.60    180.72 o 
  -4   6   6    43415.38    41880.57   2192.32 o 
  -2   6   6    27166.86    25869.73   1600.22 o 
   0   6   6    24376.11    24657.94    993.35 o 
   2   6   6    14639.10    14675.45    868.28 o 
   4   6   6    16565.71    17075.26    920.27 o 
   6   6   6    24751.70    25066.32   1573.21 o 
   8   6   6     5443.99     5278.41    313.50 o 
  10   6   6    24947.09    25390.25   2040.76 o 
  12   6   6     1723.44     1851.92    297.45 o 
 -19   7   6    28786.37    27533.90   1981.03 o 
 -17   7   6    14311.23    12952.78    814.37 o 
 -15   7   6    13238.37    12629.70    709.04 o 
 -13   7   6    18935.60    18718.48    838.83 o 
 -11   7   6    14300.95    15308.20    875.67 o 
  -9   7   6    54105.68    53486.39   1834.29 o 
  -7   7   6    11905.10    12118.40    651.79 o 
  -5   7   6    55807.78    52807.20   2452.62 o 
  -3   7   6     2180.19     2101.16    186.37 o 
  -1   7   6    65790.91    61995.18   2489.97 o 
   1   7   6      722.93      881.58    145.44 o 
   3   7   6    54940.61    54909.61   3522.27 o 
   5   7   6      921.40     1045.90    179.94 o 
   7   7   6    28581.16    28202.79   1044.34 o 
   9   7   6     2644.49     2838.00    268.18 o 
 -16   8   6    40930.26    38830.81   2062.83 o 
 -14   8   6     2321.26     2302.64    244.72 o 
 -12   8   6    44792.72    45472.58   2942.50 o 
 -10   8   6     2662.91     2895.75    400.90 o 
  -8   8   6    63601.04    65114.01   2876.43 o 
  -6   8   6    11678.37    11827.19    722.64 o 
  -4   8   6    63711.94    61561.79   2577.88 o 
  -2   8   6    26128.06    25435.18    724.56 o 
   0   8   6    46195.53    44466.04   1766.92 o 
   2   8   6    39913.93    39158.16   2204.19 o 
   4   8   6    19870.94    20294.46   1165.88 o 
   6   8   6    24967.84    24663.19   1693.94 o 
   8   8   6    16371.61    16824.37   1067.29 o 
 -13   9   6    21478.67    22493.89    989.81 o 
 -11   9   6    14276.65    14650.62    986.69 o 
  -9   9   6    26952.59    26737.96   1312.85 o 
  -7   9   6    10641.31    10782.10    519.86 o 
  -5   9   6    42484.51    43659.47   1709.79 o 
  -3   9   6     2373.12     2191.27    239.83 o 
  -1   9   6    40534.54    40597.82   1606.32 o 
   1   9   6       95.89      162.42    151.01 o 
   3   9   6    40834.64    40815.87   2186.75 o 
   5   9   6      803.79      795.33    200.35 o 
 -10  10   6     1614.62     1576.51    282.48 o 
  -8  10   6    18988.05    19358.25   1609.50 o 
  -6  10   6     1922.14     2223.88    255.19 o 
  -4  10   6    27793.90    29051.97   1607.02 o 
  -2  10   6     8087.16     8384.65    415.78 o 
   0  10   6     9489.83     9699.66    534.60 o 
   2  10   6    10722.14    11306.69    488.52 o 
 -23   1   7     4749.04     4722.53    291.03 o 
 -21   1   7      566.32      573.42    142.24 o 
 -19   1   7    10139.53    10050.12    362.21 o 
 -17   1   7     1919.62     1966.48    173.29 o 
 -15   1   7     1495.99     1650.78    151.56 o 
 -13   1   7     9359.59     9392.97    293.77 o 
 -11   1   7     8363.52     8652.16    199.66 o 
  -9   1   7    11922.16    12692.57    831.66 o 
  -7   1   7    13464.20    15138.09    797.95 o 
  -5   1   7    12059.08    12773.68    567.77 o 
  -3   1   7     6447.67     6170.11    464.96 o 
  -1   1   7    36584.02    39063.73   2422.15 o 
   1   1   7     3069.42     3461.38    327.24 o 
   3   1   7     8614.71     8981.12    819.54 o 
   5   1   7     1557.69     1611.13    171.91 o 
   7   1   7    20261.38    19408.51   2207.68 o 
   9   1   7      940.67     1145.69    201.05 o 
  11   1   7     7148.90     7691.87    820.74 o 
  13   1   7      940.24     1106.66    232.78 o 
 -22   2   7    18649.94    18285.00    700.54 o 
 -20   2   7    23686.75    23903.04    953.74 o 
 -18   2   7    25473.00    26119.46    782.25 o 
 -16   2   7    25200.95    26074.71    652.76 o 
 -14   2   7      993.31     1390.30    137.66 o 
 -12   2   7    22869.71    23254.45   1050.75 o 
 -10   2   7     3631.64     4059.45    223.15 o 
  -8   2   7    63310.30    61381.35   7525.31 o 
  -6   2   7      748.72      781.22    103.98 o 
  -4   2   7    70465.89    73460.54   4598.96 o 
  -2   2   7     3513.55     3670.91    322.37 o 
   0   2   7    48408.73    51037.55   2986.33 o 
   2   2   7     7831.55     8963.24    636.92 o 
   4   2   7    41668.12    40180.16   3072.33 o 
   6   2   7    13371.74    13609.82   1204.97 o 
   8   2   7    20115.17    20650.51   2484.99 o 
  10   2   7     9547.09     9193.55   1062.98 o 
  12   2   7     3679.34     3923.53    437.91 o 
 -23   3   7    35253.06    35380.47   2018.00 o 
 -21   3   7      742.03     1055.57    180.65 o 
 -19   3   7    48904.91    47155.01   2254.67 o 
 -17   3   7     5584.75     5959.66    300.59 o 
 -15   3   7    43107.88    43424.87   1183.04 o 
 -13   3   7    13886.18    14381.07    440.23 o 
 -11   3   7    33012.34    33119.20    746.36 o 
  -9   3   7    51226.35    52807.40   1813.15 o 
  -7   3   7    80468.25    85784.38   3994.26 o 
  -5   3   7    60271.14    61868.34   2856.76 o 
  -3   3   7    33824.90    34697.75   1827.28 o 
  -1   3   7    60270.42    59472.04   3539.36 o 
   1   3   7    13003.38    13515.20    809.76 o 
   3   3   7    98201.90   101085.90   6818.35 o 
   5   3   7     1125.34     1232.06    335.65 o 
   7   3   7    46355.39    47657.44   5144.75 o 
   9   3   7        3.06      218.63    182.84 o 
  11   3   7    57271.27    55087.32   5385.33 o 
  13   3   7      523.24      742.01    280.45 o 
 -22   4   7    20467.70    20296.60   1331.96 o 
 -20   4   7    24091.70    23076.04   1223.77 o 
 -18   4   7    20614.92    20643.73    589.63 o 
 -16   4   7    39311.71    38577.25    845.94 o 
 -14   4   7     5125.57     5270.40    270.00 o 
 -12   4   7    69021.78    69331.00   2205.95 o 
 -10   4   7      860.67     1092.11    178.19 o 
  -8   4   7    90689.88    90929.23   3251.43 o 
  -6   4   7     2989.39     3426.14    192.49 o 
  -4   4   7   142304.47   118113.61  18298.70 o 
  -2   4   7     7541.68     8202.38    600.36 o 
   0   4   7   115390.55   113658.55   7254.73 o 
   2   4   7    10825.04    11764.76    680.90 o 
   4   4   7    65935.45    66949.20   4816.15 o 
   6   4   7    25034.47    25728.27   2483.14 o 
   8   4   7    43363.01    43276.40   4437.34 o 
  10   4   7    22307.57    21532.01   2597.70 o 
  12   4   7    25370.41    24987.11   2494.64 o 
 -21   5   7      765.59     1043.32    283.78 o 
 -19   5   7    29112.49    28166.57   1708.52 o 
 -17   5   7     1109.52     1483.93    280.10 o 
 -15   5   7    70045.84    69737.01   4308.15 o 
 -13   5   7     9516.38     9706.59    309.84 o 
 -11   5   7    43377.20    43072.57   1312.63 o 
  -9   5   7    34935.89    37519.56   1681.74 o 
  -7   5   7    31697.08    32556.77   1174.64 o 
  -5   5   7    49069.23    50087.58   2088.77 o 
  -3   5   7    41223.22    41571.04   2373.62 o 
  -1   5   7    55355.10    54908.72   5563.86 o 
   1   5   7     6622.49     7324.61    601.53 o 
   3   5   7    48729.71    48477.32   3590.63 o 
   5   5   7     3505.44     4409.29   1136.09 o 
   7   5   7    52925.88    50665.95   5007.20 o 
   9   5   7        1.78       61.22    179.96 o 
  11   5   7    35173.71    33543.99   3341.25 o 
 -20   6   7     9913.07    10503.17    546.00 o 
 -18   6   7     7464.99     7253.61    439.61 o 
 -16   6   7    12481.65    12715.98    535.67 o 
 -14   6   7     9432.29     9728.52    445.98 o 
 -12   6   7    36916.64    36225.53   1112.31 o 
 -10   6   7      484.89      672.07    126.75 o 
  -8   6   7    29533.35    30076.20   1119.74 o 
  -6   6   7      104.43      362.90    116.83 o 
  -4   6   7    49664.31    46821.41   2597.87 o 
  -2   6   7     1831.86     1952.73    173.15 o 
   0   6   7    28070.52    27166.98   1737.13 o 
   2   6   7     3487.18     4064.90    323.17 o 
   4   6   7    24957.45    25570.29   1577.71 o 
   6   6   7    10770.32    10990.72   1132.78 o 
   8   6   7    23891.41    22866.29   2751.02 o 
  10   6   7     9315.08     8844.91    711.45 o 
 -19   7   7     4429.64     4513.89    395.79 o 
 -17   7   7      744.93      604.38    207.07 o 
 -15   7   7     5208.50     5012.20    367.11 o 
 -13   7   7     1275.05     1514.01    196.25 o 
 -11   7   7    13082.89    13239.75    960.38 o 
  -9   7   7     6920.74     4911.93   1751.70 o 
  -7   7   7      742.77     1022.74    144.15 o 
  -5   7   7     9162.02     9439.11    443.21 o 
  -3   7   7     1234.23     1355.53    165.66 o 
  -1   7   7    16995.56    16965.99    870.87 o 
   1   7   7     5483.93     5851.40    645.04 o 
   3   7   7    10680.80    10806.97    831.78 o 
   5   7   7      428.14      387.64    154.92 o 
   7   7   7     7063.76     7057.15    714.29 o 
   9   7   7      854.40      461.37    344.14 o 
 -16   8   7      918.62      792.87    226.65 o 
 -14   8   7       31.61      207.99    134.69 o 
 -12   8   7       34.58       96.79    153.67 o 
 -10   8   7     2541.13     2654.06    286.32 o 
  -8   8   7     1721.82     2163.45    255.29 o 
  -6   8   7       57.95       78.03    109.71 o 
  -4   8   7     1566.99     1446.21    174.39 o 
  -2   8   7      848.07      710.54    176.91 o 
   0   8   7      152.54      145.15    137.36 o 
   2   8   7       26.09       81.52    138.42 o 
   4   8   7       40.45      140.68    147.20 o 
   6   8   7      284.56      327.00    205.08 o 
 -13   9   7     1070.28     1019.43    244.39 o 
 -11   9   7     4821.85     5184.44    390.84 o 
  -9   9   7     2659.88     3072.58    351.40 o 
  -7   9   7     3496.98     3880.62    292.25 o 
  -5   9   7     4412.98     5393.21    333.63 o 
  -3   9   7     5638.38     5976.68    350.21 o 
  -1   9   7     4129.01     4170.12    311.80 o 
   1   9   7     1966.56     2103.83    245.13 o 
   3   9   7      804.46      860.91    199.01 o 
  -8  10   7    21470.12    21654.33   1154.77 o 
  -6  10   7     2390.88     3063.88    289.57 o 
  -4  10   7    14466.98    16587.02   1134.22 o 
  -2  10   7       13.71      189.54    176.84 o 
 -24   0   8     2569.96     2718.25    427.75 o 
 -22   0   8    32075.93    33934.72   3490.67 o 
 -20   0   8     6504.26     6861.41   1071.27 o 
 -18   0   8    48779.00    48446.55   5132.24 o 
 -16   0   8    23299.10    22754.65   2339.51 o 
 -14   0   8    27277.02    28632.16   1201.41 o 
 -12   0   8    93586.49    96781.50   8170.19 o 
 -10   0   8    52432.52    57207.05   1780.21 o 
  -8   0   8    88451.22    97258.14   4361.76 o 
  -6   0   8     2391.02     2448.78    278.49 o 
  -4   0   8   249339.36   261801.20  35815.65 o 
  -2   0   8    27991.78    31218.32   4420.74 o 
   0   0   8    98349.38    98137.84  15585.65 o 
   2   0   8     1808.74     1944.72    490.91 o 
   4   0   8    75619.52    72799.08  12022.13 o 
   6   0   8     2963.55     2892.66    317.50 o 
   8   0   8    95230.34    88776.97  13404.43 o 
  10   0   8     1763.09     1698.20    294.71 o 
  12   0   8    44432.84    47880.50   1858.14 o 
 -23   1   8    25078.48    25275.70   1186.80 o 
 -21   1   8     5133.62     5438.02    292.15 o 
 -19   1   8    50820.96    51446.86   1950.91 o 
 -17   1   8     3348.84     3629.23    309.28 o 
 -15   1   8    50364.29    51263.50   1701.53 o 
 -13   1   8     1995.93     2163.16    157.75 o 
 -11   1   8    74034.30    76768.91   2518.76 o 
  -9   1   8     5559.50     6370.90    233.71 o 
  -7   1   8    88875.91    94312.07   4494.54 o 
  -5   1   8     6834.61     7188.94    368.51 o 
  -3   1   8    27294.31    28562.62   2148.50 o 
  -1   1   8    31876.49    32784.94   2699.98 o 
   1   1   8    31118.51    31269.61   2969.92 o 
   3   1   8    41123.57    39698.52   3753.34 o 
   5   1   8    10537.45    10343.18    793.28 o 
   7   1   8    51759.31    49267.24   4458.14 o 
   9   1   8    16961.35    15729.50   3929.33 o 
  11   1   8    28180.04    27869.38   2470.22 o 
 -22   2   8    23959.35    23558.65    821.16 o 
 -20   2   8     2304.03     2575.34    210.05 o 
 -18   2   8    32274.83    32951.22   1295.29 o 
 -16   2   8     7142.38     7550.36    379.09 o 
 -14   2   8    30150.92    30548.94   1119.12 o 
 -12   2   8    30077.69    31112.07    939.93 o 
 -10   2   8     9078.36     9555.65    354.91 o 
  -8   2   8    30833.92    33836.48   1637.40 o 
  -6   2   8    25840.19    28519.68   1404.27 o 
  -4   2   8    52094.54    52036.41   3472.63 o 
  -2   2   8      475.93      580.66     94.55 o 
   0   2   8    37299.89    38096.06   2756.40 o 
   2   2   8     2403.48     2763.08    209.86 o 
   4   2   8    50275.47    48037.09   4352.98 o 
   6   2   8       14.61       79.55    138.16 o 
   8   2   8    26540.27    25006.03   2618.08 o 
  10   2   8    11809.06    11073.76   1322.12 o 
  12   2   8    18518.36    18432.95   1798.47 o 
 -23   3   8     7787.28     7055.21    457.78 o 
 -21   3   8     1463.59     1717.65    213.49 o 
 -19   3   8     1510.84     1726.53    204.69 o 
 -17   3   8     2334.37     2536.32    220.50 o 
 -15   3   8    14362.49    14407.11    424.57 o 
 -13   3   8       44.66        8.02     97.76 o 
 -11   3   8     9108.21     9060.98    360.13 o 
  -9   3   8     4880.13     4998.73    184.21 o 
  -7   3   8    14532.31    14828.29    657.43 o 
  -5   3   8     5559.56     6141.36    325.38 o 
  -3   3   8     9893.04     9843.38    489.20 o 
  -1   3   8     7342.95     7273.71    391.13 o 
   1   3   8    18722.85    19163.34   1499.25 o 
   3   3   8     5493.86     5309.08    542.20 o 
   5   3   8     6423.34     6300.93    371.72 o 
   7   3   8     7241.09     7107.48    563.86 o 
   9   3   8     1050.84     1060.22    230.87 o 
  11   3   8     2514.67     2855.34    329.30 o 
 -22   4   8      899.40     1092.89    301.41 o 
 -20   4   8        5.34       20.32    141.73 o 
 -18   4   8      720.96      875.61    169.13 o 
 -16   4   8      350.70      504.62    134.22 o 
 -14   4   8      527.25      650.92    142.02 o 
 -12   4   8       81.29      160.76     95.92 o 
 -10   4   8      821.29      801.12    118.44 o 
  -8   4   8      531.83      664.72     98.63 o 
  -6   4   8       93.18       98.31     65.29 o 
  -4   4   8     1605.46     1795.13    189.00 o 
  -2   4   8       83.11       69.93     93.58 o 
   0   4   8     1584.84     1836.80    176.93 o 
   2   4   8       11.75       51.71    145.30 o 
   4   4   8      417.77      388.90    165.83 o 
   6   4   8       41.09      113.49    150.53 o 
   8   4   8       58.20       15.91    162.69 o 
  10   4   8      597.99      412.16    206.12 o 
 -21   5   8      185.90       31.69    161.28 o 
 -19   5   8      449.72      585.34    197.89 o 
 -17   5   8       89.36       59.81    114.67 o 
 -15   5   8    25526.09    25235.64   1105.29 o 
 -13   5   8        0.22       59.84     94.24 o 
 -11   5   8     6545.55     5897.26    300.80 o 
  -9   5   8     1576.81     1733.66    155.90 o 
  -7   5   8    17458.64    17876.51    678.11 o 
  -5   5   8     1233.67     1292.14    143.63 o 
  -3   5   8    12770.63    11940.28   1267.17 o 
  -1   5   8    10293.85    10599.62    731.78 o 
   1   5   8     2055.19     2496.21    318.82 o 
   3   5   8     2988.34     2702.10    278.74 o 
   5   5   8     2286.74     2311.95    277.25 o 
   7   5   8    13210.42    12827.73   1077.12 o 
   9   5   8     7535.20     8139.30    688.27 o 
 -20   6   8     1839.67     2072.70    290.30 o 
 -18   6   8    12918.54    13258.37    571.96 o 
 -16   6   8     3280.40     3295.63    306.30 o 
 -14   6   8    12028.73    12557.72    500.53 o 
 -12   6   8    11878.91    11605.81    350.29 o 
 -10   6   8    10141.64    10261.83    372.27 o 
  -8   6   8    30165.25    30704.94   1551.56 o 
  -6   6   8     4781.33     5127.58    373.10 o 
  -4   6   8    15190.92    14456.74   1146.48 o 
  -2   6   8     2278.23     2229.86    207.90 o 
   0   6   8    16746.98    16408.00   1575.10 o 
   2   6   8     3229.44     2717.94    286.69 o 
   4   6   8    26658.12    26210.02   2961.76 o 
   6   6   8       93.37      202.18    175.07 o 
   8   6   8     9735.21     9331.98   1064.46 o 
 -17   7   8      509.95      488.85    203.16 o 
 -15   7   8    34894.38    34680.43    895.32 o 
 -13   7   8       92.75      162.35    128.08 o 
 -11   7   8    50278.06    48231.75   2283.48 o 
  -9   7   8     6066.40     6242.26    404.26 o 
  -7   7   8    55193.14    57159.29   2492.84 o 
  -5   7   8     3181.32     3640.04    269.94 o 
  -3   7   8    25856.37    25331.22   1698.55 o 
  -1   7   8    29659.23    28444.72   1848.44 o 
   1   7   8    31254.32    30884.78   1612.42 o 
   3   7   8    29763.40    28310.75   3348.95 o 
   5   7   8    15181.60    14895.23   1370.28 o 
   7   7   8    27418.52    26991.93   2495.83 o 
 -16   8   8    12442.78    12553.52   1190.68 o 
 -14   8   8    11661.53    11409.21   1122.06 o 
 -12   8   8    35024.71    35358.75   2896.69 o 
 -10   8   8    27058.46    26660.67   2632.18 o 
  -8   8   8    25689.68    24939.46   1321.41 o 
  -6   8   8     1305.71     1075.34    186.38 o 
  -4   8   8    57078.43    55647.91   3140.21 o 
  -2   8   8     3821.39     4157.25    319.69 o 
   0   8   8    37622.17    36226.22   1881.46 o 
   2   8   8       45.19       34.87    136.95 o 
   4   8   8    53679.79    53193.01   5162.19 o 
 -13   9   8      145.17       65.31    177.55 o 
 -11   9   8    24772.56    26635.15   2001.73 o 
  -9   9   8      669.14      616.87    213.85 o 
  -7   9   8    35330.27    36193.98   3332.97 o 
  -5   9   8     3985.05     4068.14    357.53 o 
  -3   9   8    20948.89    21036.72    626.04 o 
  -1   9   8    17400.86    17352.00    768.92 o 
   1   9   8    20467.81    19433.46    939.64 o 
 -23   1   9     4006.36     4475.70    289.73 o 
 -21   1   9     1047.03     1193.31    171.05 o 
 -19   1   9     2388.56     2453.84    201.59 o 
 -17   1   9     5762.48     5660.35    275.00 o 
 -15   1   9    20491.14    20683.63    600.84 o 
 -13   1   9       17.64       72.30     81.63 o 
 -11   1   9    17319.45    17570.77    851.74 o 
  -9   1   9     5877.24     6423.47    287.18 o 
  -7   1   9     9908.04    10539.51    777.69 o 
  -5   1   9     1893.59     1949.12    169.82 o 
  -3   1   9    23639.88    24939.30   1964.28 o 
  -1   1   9      208.18      126.18    115.12 o 
   1   1   9     7906.68     8135.26    568.31 o 
   3   1   9     1281.96     1389.73    212.50 o 
   5   1   9    25094.07    23625.08   2058.56 o 
   7   1   9     4471.11     3947.82    911.48 o 
   9   1   9      328.54      454.92    195.12 o 
  11   1   9       67.37      -80.84    165.12 o 
 -22   2   9    30231.59    31275.63   1271.77 o 
 -20   2   9     1371.03     1410.53    176.84 o 
 -18   2   9    20569.32    20811.95    738.07 o 
 -16   2   9     1862.71     2058.25    199.21 o 
 -14   2   9    36703.35    37038.60   1283.27 o 
 -12   2   9    19854.74    20462.64    609.65 o 
 -10   2   9    50033.62    52169.98   2319.15 o 
  -8   2   9     2400.81     2745.86    220.89 o 
  -6   2   9    14784.34    15268.98    923.03 o 
  -4   2   9    13471.84    14310.44   1091.22 o 
  -2   2   9     2912.27     3027.48    290.25 o 
   0   2   9    20418.76    20903.62   1553.64 o 
   2   2   9     5856.78     6013.97    533.09 o 
   4   2   9    60536.01    60860.77   6407.63 o 
   6   2   9       21.90      103.22    153.84 o 
   8   2   9    14691.17    14253.53   1601.60 o 
  10   2   9     1167.40     1009.60    236.60 o 
 -23   3   9     8639.54     8899.10    451.83 o 
 -21   3   9    27260.13    27187.52    853.57 o 
 -19   3   9    37804.26    37272.48   1521.73 o 
 -17   3   9    17763.89    17563.51    585.86 o 
 -15   3   9    31364.10    31226.99   1369.98 o 
 -13   3   9    11125.92    11439.40    529.18 o 
 -11   3   9    91515.26    92297.99   3448.46 o 
  -9   3   9     6981.33     7665.80    358.51 o 
  -7   3   9    53345.59    52485.67   3347.52 o 
  -5   3   9        5.71      -55.72     83.51 o 
  -3   3   9    34002.78    36374.71   2085.25 o 
  -1   3   9     3388.58     3585.07    236.46 o 
   1   3   9    90710.24    92538.55   8851.87 o 
   3   3   9    14218.54    13897.02   1498.03 o 
   5   3   9    33648.32    33518.48   3583.89 o 
   7   3   9    10357.87     9835.91   1065.78 o 
   9   3   9    19588.10    18779.74   2085.29 o 
 -22   4   9    39574.36    39519.70   1651.36 o 
 -20   4   9      557.31      473.99    154.64 o 
 -18   4   9    43255.39    42590.85   1227.82 o 
 -16   4   9    15165.23    14952.22    455.89 o 
 -14   4   9    85175.16    84126.59   2206.90 o 
 -12   4   9     4888.14     4981.52    231.53 o 
 -10   4   9    60958.10    48156.73   9461.98 o 
  -8   4   9    63286.66    51524.25  10917.15 o 
  -6   4   9    43951.10    44989.63   2914.10 o 
  -4   4   9    16748.60    16502.35    785.24 o 
  -2   4   9    36007.50    35434.63   6598.45 o 
   0   4   9    74489.24    74311.32   7098.95 o 
   2   4   9     4278.13     4750.68    432.92 o 
   4   4   9    46799.70    48086.86   1206.13 o 
   6   4   9     3110.45     3077.79    561.93 o 
   8   4   9    46152.59    44514.09   4757.68 o 
 -21   5   9    13959.47    13571.64    762.98 o 
 -19   5   9    23692.28    24695.12    760.27 o 
 -17   5   9    23394.47    24153.57   1045.03 o 
 -15   5   9    29996.73    29312.21    894.83 o 
 -13   5   9     9324.10     9495.24    361.04 o 
 -11   5   9    38771.45    38981.14   1300.04 o 
  -9   5   9     3817.13     3940.03    217.17 o 
  -7   5   9    53398.34    52801.93   2861.15 o 
  -5   5   9      531.98      620.58    170.43 o 
  -3   5   9    51374.50    50102.66   3563.47 o 
  -1   5   9     9770.07     9179.22    558.99 o 
   1   5   9    36789.42    35761.00   3648.68 o 
   3   5   9     4636.90     4938.65    363.43 o 
   5   5   9    26276.41    25426.31   2892.09 o 
   7   5   9    18309.55    17228.51   1689.15 o 
 -20   6   9      163.48      205.16    187.42 o 
 -18   6   9    24719.67    24718.13   1617.70 o 
 -16   6   9      277.45      350.47    173.96 o 
 -14   6   9    31840.44    30688.53    976.07 o 
 -12   6   9     7394.65     7767.65    300.66 o 
 -10   6   9    13761.75    13634.02    868.78 o 
  -8   6   9     4190.44     4267.55    263.08 o 
  -6   6   9    29577.76    30010.85   2199.12 o 
  -4   6   9    35409.57    33270.53   2369.84 o 
  -2   6   9     4906.55     4803.47    491.06 o 
   0   6   9    15920.67    14968.04   1295.57 o 
   2   6   9     2871.25     3233.00    382.75 o 
   4   6   9    17675.88    16954.74   1955.02 o 
   6   6   9     1214.78     1225.07    259.73 o 
 -17   7   9     2007.50     2051.56    286.83 o 
 -15   7   9     8200.43     8474.50    461.10 o 
 -13   7   9      940.76      867.67    170.80 o 
 -11   7   9     4353.40     4730.05    354.07 o 
  -9   7   9     2124.70     2193.03    269.56 o 
  -7   7   9    12919.02    12742.05    719.16 o 
  -5   7   9      551.17      287.80    147.69 o 
  -3   7   9    22301.91    21796.55   1414.39 o 
  -1   7   9      681.46      736.30    307.77 o 
   1   7   9      990.70     1079.19    235.31 o 
   3   7   9      775.15      874.37    232.04 o 
   5   7   9     6917.46     6599.08    772.04 o 
 -14   8   9      589.29      464.13    260.12 o 
 -12   8   9      543.95      582.72    198.02 o 
 -10   8   9       60.93      210.59    219.78 o 
  -8   8   9      287.80      196.48    182.01 o 
  -6   8   9     2262.51     2388.21    339.85 o 
  -4   8   9      320.85      240.90    160.72 o 
  -2   8   9      387.78      327.50    164.78 o 
   0   8   9      318.55      123.43    183.93 o 
   2   8   9      157.27       41.25    176.21 o 
 -11   9   9     3251.71     3794.51    842.14 o 
  -9   9   9       37.93       84.08    232.64 o 
  -7   9   9     3386.02     4005.73    454.78 o 
  -5   9   9      666.89      655.77    223.09 o 
  -3   9   9     9515.41     9012.02    432.78 o 
  -1   9   9      703.65      606.55    226.55 o 
 -22   0  10    39770.57    41180.34   2739.66 o 
 -20   0  10     2345.61     2819.40    284.54 o 
 -18   0  10    77551.75    80724.84   5143.15 o 
 -16   0  10       70.65      728.43    159.98 o 
 -14   0  10    76228.28    80623.89   4649.39 o 
 -12   0  10     5328.31     5960.67    323.24 o 
 -10   0  10    70141.55    71777.93   2304.74 o 
  -8   0  10     2208.39     4394.09    716.02 o 
  -6   0  10    96604.61   103620.40  11505.59 o 
  -4   0  10    25345.92    27718.27   4023.79 o 
  -2   0  10    41390.62    40610.63   5915.09 o 
   0   0  10    15808.83    17851.37   2811.83 o 
   2   0  10    29106.39    27843.36   4010.73 o 
   4   0  10    37176.30    37331.74   5708.58 o 
   6   0  10    17178.07    16562.75   2142.03 o 
   8   0  10    16365.46    19185.36   1216.99 o 
 -23   1  10     3538.23     4284.90    286.25 o 
 -21   1  10    35759.32    36443.24   1231.06 o 
 -19   1  10    11177.89    11937.27    386.96 o 
 -17   1  10    47833.77    48848.11   1677.16 o 
 -15   1  10    39311.49    41447.82   1551.13 o 
 -13   1  10    33990.51    23300.33   7753.05 o 
 -11   1  10    26868.23    29519.66   1197.25 o 
  -9   1  10    41652.20    45374.48   3629.90 o 
  -7   1  10    67787.01    69571.63   5549.06 o 
  -5   1  10    16557.04    18864.39   1993.44 o 
  -3   1  10    91056.55    93284.71   7349.73 o 
  -1   1  10     1140.29     2326.18    401.07 o 
   1   1  10    46028.40    46657.31   3886.21 o 
   3   1  10       62.32     1489.96    278.21 o 
   5   1  10    43784.38    42764.66   4048.70 o 
   7   1  10      818.92     2008.65    330.72 o 
   9   1  10    32010.66    29976.30   2108.15 o 
 -22   2  10    19778.11    19752.67    601.84 o 
 -20   2  10      777.19     1047.65    182.31 o 
 -18   2  10    27147.01    27202.99   1015.79 o 
 -16   2  10     1187.83     1469.45    179.37 o 
 -14   2  10    37932.04    37913.36   1534.35 o 
 -12   2  10       31.10      370.54    116.91 o 
 -10   2  10    42839.05    44503.93   2329.38 o 
  -8   2  10      896.73      974.43    434.10 o 
  -6   2  10    26878.77    27067.74   1595.27 o 
  -4   2  10     5044.20     6339.14    601.38 o 
  -2   2  10    20549.05    21601.20   1615.00 o 
   0   2  10    14578.16    15037.77    879.15 o 
   2   2  10    15807.21    15751.01   1396.44 o 
   4   2  10    10724.14    11276.28   1203.57 o 
   6   2  10     6651.93     6829.76    486.25 o 
   8   2  10    14814.01    14752.22   1611.96 o 
 -21   3  10     3711.53     3836.99    294.70 o 
 -19   3  10     2646.79     3019.15    254.09 o 
 -17   3  10    11829.98    12310.69    548.73 o 
 -15   3  10     2954.16     3219.33    233.36 o 
 -13   3  10     9785.15     9871.17    636.95 o 
 -11   3  10    19790.40    19411.43    820.97 o 
  -9   3  10     2715.65     1598.14    757.66 o 
  -7   3  10     4248.34     4545.60    251.74 o 
  -5   3  10     6079.30     6569.75    314.91 o 
  -3   3  10    11487.01    12090.80    986.93 o 
  -1   3  10      234.11      605.39    182.34 o 
   1   3  10    15026.41    14351.58   1143.83 o 
   3   3  10      370.60      784.85    203.55 o 
   5   3  10     6424.89     6360.01    800.44 o 
   7   3  10      498.58      457.27    211.28 o 
 -22   4  10       18.11       45.70    131.34 o 
 -20   4  10        1.91      111.74    129.16 o 
 -18   4  10      793.88     1031.53    180.21 o 
 -16   4  10        1.50      -33.92    112.78 o 
 -14   4  10      330.61      424.50    135.49 o 
 -12   4  10      291.74      251.56    122.08 o 
 -10   4  10     2189.01      944.23    576.58 o 
  -8   4  10     2602.15     2786.93    221.51 o 
  -6   4  10     4173.04     4603.71    501.44 o 
  -4   4  10     2138.36     2377.21    251.74 o 
  -2   4  10      630.20      683.75    187.06 o 
   0   4  10      108.51      216.36    156.56 o 
   2   4  10      378.71      548.05    190.77 o 
   4   4  10       64.86      -15.00    158.89 o 
   6   4  10      759.10      544.21    214.94 o 
   8   4  10       66.80     -120.88    170.02 o 
 -21   5  10     1507.66     1651.25    275.52 o 
 -19   5  10     5879.13     5823.98    340.82 o 
 -17   5  10     3051.93     3169.70    254.06 o 
 -15   5  10     1861.32     1901.87    234.12 o 
 -13   5  10     3057.90     3256.02    256.45 o 
 -11   5  10     3666.07     3932.32    301.13 o 
  -9   5  10     2235.97     2049.33    227.44 o 
  -7   5  10     8288.18     8878.81    720.61 o 
  -5   5  10     2299.91     2532.76    345.28 o 
  -3   5  10    12007.83    11840.42    735.67 o 
  -1   5  10       36.84       86.98    158.81 o 
   1   5  10     4488.56     4520.16    383.27 o 
   3   5  10      530.99      653.76    210.55 o 
   5   5  10     2783.03     2857.18    326.68 o 
   7   5  10       72.35      -16.56    188.94 o 
 -18   6  10    26277.80    26111.79    791.23 o 
 -16   6  10      529.00      681.32    165.83 o 
 -14   6  10    28420.92    29196.53   1079.61 o 
 -12   6  10      404.63      705.95    161.03 o 
 -10   6  10    33284.58    31948.91   2037.01 o 
  -8   6  10      402.71      894.06    206.59 o 
  -6   6  10    14869.51    10771.46   3901.01 o 
  -4   6  10     3895.92     5637.77    653.74 o 
  -2   6  10    23002.30    22589.70   1557.26 o 
   0   6  10    20070.09    19515.26   1523.46 o 
   2   6  10     8659.25     8390.82    959.42 o 
   4   6  10     5872.55     6655.10    815.45 o 
 -17   7  10    16768.37    17238.86    660.05 o 
 -15   7  10    10393.43    11516.77    750.90 o 
 -13   7  10    24786.83    22549.54   2011.39 o 
 -11   7  10    32532.96    29768.07   1840.14 o 
  -9   7  10    16902.81    15866.08    695.93 o 
  -7   7  10    22889.37    22973.00   1602.09 o 
  -5   7  10     2534.72     3275.63    310.52 o 
  -3   7  10    24425.75    25486.78   2062.07 o 
  -1   7  10     3649.09     4059.92    363.68 o 
   1   7  10    40952.35    39353.16   4333.34 o 
   3   7  10       34.68      486.51    227.57 o 
 -14   8  10    54846.62    49315.56   1918.44 o 
 -12   8  10      640.49     1533.17    504.48 o 
 -10   8  10    39392.67    40421.32   3484.91 o 
  -8   8  10     1659.50     2500.03    304.22 o 
  -6   8  10    40644.50    40565.31   2182.58 o 
  -4   8  10     8496.98     9799.53    576.85 o 
  -2   8  10    28434.66    27946.82   2155.17 o 
   0   8  10     9313.70    10284.15    942.83 o 
  -7   9  10    22010.19    22091.69    859.36 o 
 -23   1  11      892.10      997.20    175.73 o 
 -21   1  11      365.37      500.19    144.16 o 
 -19   1  11      675.40      735.45    144.53 o 
 -17   1  11    14261.50    14817.61    658.57 o 
 -15   1  11     6954.58     6867.97    307.14 o 
 -13   1  11     8615.78     8051.35    506.60 o 
 -11   1  11     2723.51     2446.61    313.37 o 
  -9   1  11     8148.60     9759.61    799.67 o 
  -7   1  11     5423.77     6148.22    429.06 o 
  -5   1  11     2005.60     2066.66    199.67 o 
  -3   1  11     9740.71     9360.64    367.12 o 
  -1   1  11     6220.10     6243.31    382.06 o 
   1   1  11     5658.43     6070.69    458.07 o 
   3   1  11     2959.26     2641.32    287.06 o 
   5   1  11     6284.79     6176.16    417.05 o 
   7   1  11      228.27      220.05    197.69 o 
 -22   2  11    10144.63    10411.38    649.10 o 
 -20   2  11    13266.30    13565.84    815.04 o 
 -18   2  11    11967.60    12445.93    611.83 o 
 -16   2  11    17897.05    18456.94    949.11 o 
 -14   2  11    41636.38    38791.89   1025.73 o 
 -12   2  11     3871.85     3744.65    277.88 o 
 -10   2  11    25007.20    26317.98   1701.31 o 
  -8   2  11      874.35      965.84    154.48 o 
  -6   2  11    35516.39    37412.54   2412.05 o 
  -4   2  11      198.18      179.50    130.22 o 
  -2   2  11    28763.04    28674.61   2259.89 o 
   0   2  11       23.98      290.13    139.74 o 
   2   2  11    37330.35    38225.52   3214.40 o 
   4   2  11     2126.19     1990.28    356.13 o 
   6   2  11     9238.59     8345.99    766.04 o 
 -21   3  11    30107.21    30135.56   1085.85 o 
 -19   3  11     2779.11     3177.55    261.64 o 
 -17   3  11    45250.22    45655.52   1574.95 o 
 -15   3  11     1500.99     1454.36    180.32 o 
 -13   3  11    65133.83    39140.63  18397.22 o 
 -11   3  11    26571.69    25011.55   1194.38 o 
  -9   3  11    37933.08    39097.24   2226.07 o 
  -7   3  11    17992.78    19426.35   1397.86 o 
  -5   3  11    24660.42    26234.53   1479.08 o 
  -3   3  11    25920.30    26073.68   1941.80 o 
  -1   3  11    22150.26    22828.26   2227.74 o 
   1   3  11    43196.45    41268.30   3685.58 o 
   3   3  11     6842.68     7270.59   1036.81 o 
   5   3  11    21425.69    21141.84   2377.00 o 
   7   3  11      230.22      148.44    208.75 o 
 -20   4  11    17042.42    17496.17   1013.47 o 
 -18   4  11    29903.06    31166.54   1129.73 o 
 -16   4  11     9401.73     9809.45    519.34 o 
 -14   4  11    43368.55    40622.72    889.22 o 
 -12   4  11    13449.49    10880.57   1702.11 o 
 -10   4  11    67314.23    68001.52   3419.17 o 
  -8   4  11      294.06      355.37    159.38 o 
  -6   4  11    57514.78    58508.89   2896.09 o 
  -4   4  11       63.46      113.41    156.20 o 
  -2   4  11    86665.20    84104.04   6978.73 o 
   0   4  11     1402.79     1621.47    367.97 o 
   2   4  11    38152.56    37869.97   4475.68 o 
   4   4  11     3737.95     3983.44    407.85 o 
   6   4  11    27943.68    28405.25   3199.00 o 
 -19   5  11     2502.39     2578.28    252.61 o 
 -17   5  11    45499.43    44881.05   1081.21 o 
 -15   5  11     2276.49     2711.11    282.40 o 
 -13   5  11    39697.71    37213.16    828.50 o 
 -11   5  11    10839.58    11109.88    621.98 o 
  -9   5  11    39792.68    40147.58   2727.50 o 
  -7   5  11    19699.66    21565.97   1668.28 o 
  -5   5  11    33899.82    35671.99   2291.80 o 
  -3   5  11    25933.83    25946.65   2202.62 o 
  -1   5  11    13424.44    13909.49   1514.04 o 
   1   5  11    23144.81    22357.89   1708.07 o 
   3   5  11     3956.52     4020.52    370.43 o 
   5   5  11    24400.47    23778.38   2031.27 o 
 -18   6  11    13473.70    13628.19    677.48 o 
 -16   6  11     4004.40     3958.66    336.84 o 
 -14   6  11    16582.21    16037.40    587.49 o 
 -12   6  11     2186.39     2499.07    281.35 o 
 -10   6  11    17429.03    15921.01   1246.56 o 
  -8   6  11     5193.54     5072.50    453.92 o 
  -6   6  11    44243.80    45601.36   3069.55 o 
  -4   6  11       76.70       32.27    158.86 o 
  -2   6  11    14764.92    15480.90   1211.40 o 
   0   6  11      336.06      487.04    209.84 o 
   2   6  11    13829.17    13633.58   1269.01 o 
 -15   7  11     2688.99     2351.57    553.72 o 
 -13   7  11     2631.02     2815.13    376.61 o 
 -11   7  11      681.06      750.47    218.29 o 
  -9   7  11     7081.46     6524.65    508.37 o 
  -7   7  11     5354.52     5024.76    868.27 o 
  -5   7  11     4616.10     4920.62    409.44 o 
  -3   7  11     7502.52     7490.88    547.63 o 
  -1   7  11     1941.03     1892.13    300.39 o 
   1   7  11     3603.26     3814.46    382.60 o 
 -12   8  11      354.01       62.77    233.39 o 
 -10   8  11      320.76      552.73    215.13 o 
  -8   8  11     1391.57     1405.68    318.92 o 
  -6   8  11       24.71      -47.03    177.46 o 
  -4   8  11      717.02      511.12    227.46 o 
 -22   0  12     3681.38     3780.15    345.24 o 
 -20   0  12    38338.67    41552.00   2510.88 o 
 -18   0  12    18470.51    19920.29   1012.77 o 
 -16   0  12    20962.75    20109.91   1125.54 o 
 -14   0  12    35378.86    31395.42   1340.59 o 
 -12   0  12    26190.97    24471.36   1168.75 o 
 -10   0  12    40186.65    36481.43   1398.88 o 
  -8   0  12    12676.42     4308.95   6120.60 o 
  -6   0  12   129922.34   134922.47  19043.67 o 
  -4   0  12    24516.16    24702.06   3527.85 o 
  -2   0  12    61921.79    59838.46   9432.90 o 
   0   0  12     5123.36     5553.73    822.55 o 
   2   0  12    41199.69    41889.64   5410.61 o 
   4   0  12      176.10       87.30    242.33 o 
   6   0  12    43327.34    46384.14   1939.54 o 
 -21   1  12    40376.98    43483.42   1567.07 o 
 -19   1  12     2668.19     3334.06    233.69 o 
 -17   1  12    37960.71    37506.46   1631.54 o 
 -15   1  12     1415.74     1459.91    274.25 o 
 -13   1  12    28385.53    27373.94    881.37 o 
 -11   1  12      719.79      682.88    231.30 o 
  -9   1  12    65340.28    67869.23   5954.00 o 
  -7   1  12     3886.62     4101.00    357.84 o 
  -5   1  12    33556.18    35848.33   2255.98 o 
  -3   1  12    11241.05    11464.55    928.76 o 
  -1   1  12    38734.12    38305.65   2799.92 o 
   1   1  12     9863.32     9325.73    626.48 o 
   3   1  12    12289.79    13032.24   1183.83 o 
   5   1  12    22769.54    23167.65   2215.25 o 
 -22   2  12     1281.67     1414.20    217.83 o 
 -20   2  12    20841.75    21438.87    916.58 o 
 -18   2  12     3369.47     3456.71    309.99 o 
 -16   2  12    21136.63    20501.69    641.17 o 
 -14   2  12    14998.94    13957.87    656.23 o 
 -12   2  12     9665.63     9204.00    536.14 o 
 -10   2  12    18463.67    19183.09   1419.01 o 
  -8   2  12    14405.53    14928.21   1118.49 o 
  -6   2  12    32523.67    34138.97   2537.09 o 
  -4   2  12     7297.64     8074.68    487.81 o 
  -2   2  12    23241.88    24120.99   1601.80 o 
   0   2  12       30.06       42.63    157.79 o 
   2   2  12    26998.77    27301.09   2102.71 o 
   4   2  12     1001.25     1108.18    262.75 o 
 -21   3  12      988.63     1184.41    206.51 o 
 -19   3  12     1137.78     1270.67    231.47 o 
 -17   3  12     5290.55     5259.09    360.63 o 
 -15   3  12       50.50      151.34    190.90 o 
 -13   3  12    14268.61    13625.98    886.86 o 
 -11   3  12     1666.45     1662.60    279.05 o 
  -9   3  12     6575.97     6111.80    360.46 o 
  -7   3  12     2553.46     2753.11    299.41 o 
  -5   3  12     8954.23     9484.75    568.45 o 
  -3   3  12     1720.73     1737.11    249.82 o 
  -1   3  12     9387.85     9497.70    725.53 o 
   1   3  12     1655.66     1671.99    270.02 o 
   3   3  12     3589.40     3803.63    444.82 o 
   5   3  12     2112.85     2038.03    316.96 o 
 -20   4  12       49.98      257.92    157.26 o 
 -18   4  12      105.11      110.82    156.53 o 
 -16   4  12      784.40      949.61    205.38 o 
 -14   4  12      265.51      354.42    200.47 o 
 -12   4  12     1563.85     1493.50    280.01 o 
 -10   4  12        0.24     -136.23    126.12 o 
  -8   4  12        0.26      -79.78    136.89 o 
  -6   4  12     1813.24     2072.93    312.49 o 
  -4   4  12        0.63     -117.62    147.57 o 
  -2   4  12      336.87      284.88    180.00 o 
   0   4  12      419.70      390.91    194.29 o 
   2   4  12       27.49      110.44    195.22 o 
   4   4  12      365.40      475.78    232.41 o 
 -19   5  12        8.32      -53.84    148.26 o 
 -17   5  12    11967.58    11225.91    520.79 o 
 -15   5  12      439.14      479.39    190.74 o 
 -13   5  12     3235.18     3046.16    364.49 o 
 -11   5  12      185.42      -76.85    139.37 o 
  -9   5  12     5809.60     6016.44    493.09 o 
  -7   5  12     1125.17     1116.86    222.30 o 
  -5   5  12    14754.24    16227.30   1597.08 o 
  -3   5  12     4141.25     3919.39    589.12 o 
  -1   5  12     5695.53     5951.42    709.38 o 
   1   5  12      615.38      687.69    237.97 o 
 -16   6  12     6795.48     6547.10    422.47 o 
 -14   6  12     3633.17     3735.72    334.86 o 
 -12   6  12    10095.41     8534.98    832.09 o 
 -10   6  12    16796.44    16983.46   2321.42 o 
  -8   6  12     2464.25     2363.92    369.49 o 
  -6   6  12    16408.90    17045.83   1647.89 o 
  -4   6  12     6852.93     7487.32    500.62 o 
  -2   6  12    10924.17    10843.94    913.93 o 
   0   6  12       11.15       78.52    194.12 o 
 -13   7  12    32119.61    32285.79   1511.43 o 
 -11   7  12     1761.19     1801.22    335.04 o 
  -9   7  12    38584.73    38485.38   5393.02 o 
  -7   7  12     1935.24     1752.78    447.70 o 
  -5   7  12    25269.98    25627.63   1899.77 o 
  -3   7  12    10861.50    10899.15   1246.27 o 
 -21   1  13     1305.62     1297.55    240.35 o 
 -19   1  13     4239.67     3851.12    422.63 o 
 -17   1  13     4267.95     3831.51    515.03 o 
 -15   1  13      383.07      598.67    233.45 o 
 -13   1  13    10463.75     9683.86    569.57 o 
 -11   1  13     1455.50     1714.47    298.35 o 
  -9   1  13     6000.74     2635.45   2036.94 o 
  -7   1  13      243.37      384.13    148.60 o 
  -5   1  13    19378.84    19169.70   1679.98 o 
  -3   1  13      308.17      208.21    150.56 o 
  -1   1  13     5011.31     5576.00    387.14 o 
   1   1  13      374.67      327.34    198.13 o 
   3   1  13     4049.52     4012.76    384.95 o 
 -20   2  13    11558.15    11769.38    546.26 o 
 -18   2  13      281.75      240.43    196.47 o 
 -16   2  13    15676.08    15524.43    845.16 o 
 -14   2  13     6694.95     6253.80    483.24 o 
 -12   2  13    23884.02    22541.87    830.04 o 
 -10   2  13     4339.78     3756.32    393.14 o 
  -8   2  13    15149.53    14896.38    945.60 o 
  -6   2  13     9666.71    10565.99    650.41 o 
  -4   2  13     8146.01     8603.83    669.27 o 
  -2   2  13    16297.50    17135.54   1539.10 o 
   0   2  13     1737.99     1967.83    290.31 o 
   2   2  13    11861.96    11837.88   1090.69 o 
 -19   3  13    19241.76    18975.98    845.41 o 
 -17   3  13    11196.91    10853.41    636.69 o 
 -15   3  13     5010.18     4964.45    453.08 o 
 -13   3  13    37441.83    35066.01   2578.18 o 
 -11   3  13     3312.65     3458.23    384.44 o 
  -9   3  13    41563.64    41009.57   2509.64 o 
  -7   3  13      586.51      444.99    157.56 o 
  -5   3  13    43346.53    47243.86   4630.64 o 
  -3   3  13     1050.24     1009.86    230.76 o 
  -1   3  13    34529.79    35521.92   3624.02 o 
   1   3  13      615.47      612.89    254.66 o 
 -18   4  13     4433.99     4074.73    590.91 o 
 -16   4  13    50503.32    47491.09   1682.27 o 
 -14   4  13     1591.66     1479.30    296.31 o 
 -12   4  13    25848.94    24031.51   1929.99 o 
 -10   4  13    27053.08    26579.16   1358.10 o 
  -8   4  13    43499.79    44092.36   3949.43 o 
  -6   4  13    20235.41    20786.58   1281.77 o 
  -4   4  13    22849.32    22975.84   2018.86 o 
  -2   4  13    20797.42    22322.58   2020.77 o 
   0   4  13    10527.89    11565.83    724.59 o 
 -17   5  13    12346.39    12715.39    704.20 o 
 -15   5  13     6110.91     5725.14    508.00 o 
 -13   5  13    20394.12    20362.88    826.79 o 
 -11   5  13     2596.14     2678.17    567.79 o 
  -9   5  13    36406.79    36917.32   4943.31 o 
  -7   5  13      452.87      489.53    265.52 o 
  -5   5  13    27586.88    29287.46   2122.71 o 
  -3   5  13      162.04      487.88    212.19 o 
  -1   5  13    32059.54    32394.14   3308.13 o 
 -14   6  13     1803.44     1212.97    441.17 o 
 -12   6  13    15710.69    15657.01   1118.50 o 
 -10   6  13     6308.76     7113.45    855.71 o 
  -8   6  13    10472.45    10955.19   1050.67 o 
  -6   6  13     6751.28     7226.08    669.50 o 
  -4   6  13     9951.01    10465.11   1377.71 o 
 -20   0  14    25985.84    24992.93   1398.88 o 
 -18   0  14     3021.30     2562.60    525.59 o 
 -16   0  14    36368.45    35329.77   1579.77 o 
 -14   0  14     1377.70     2034.00    481.37 o 
 -12   0  14    42391.96    38578.75   1575.75 o 
 -10   0  14     2696.62     2318.40    483.38 o 
  -8   0  14    29762.98    30677.85   3548.45 o 
  -6   0  14     1288.72     1396.91    293.10 o 
  -4   0  14    33010.95    33058.52   3431.88 o 
  -2   0  14     6033.56     6135.14    782.85 o 
   0   0  14    17226.33    16412.34    873.30 o 
 -19   1  14    25701.86    23952.29    958.21 o 
 -17   1  14     7735.61     8304.26    574.44 o 
 -15   1  14    22738.41    21334.68    868.96 o 
 -13   1  14    23591.46    22626.09    875.06 o 
 -11   1  14    15198.46    13859.04    698.12 o 
  -9   1  14    22345.00    20335.77    819.68 o 
  -7   1  14    13148.31    13367.98   1070.91 o 
  -5   1  14    31228.03    31440.12   2047.69 o 
  -3   1  14     5333.87     5836.16    360.89 o 
  -1   1  14    28913.31    29291.89   2608.90 o 
   1   1  14       33.69       33.72    190.27 o 
 -20   2  14    12987.83    13464.42    755.57 o 
 -18   2  14     1315.74     1115.13    285.23 o 
 -16   2  14    13691.65    13925.40    719.18 o 
 -14   2  14      317.43      383.41    220.87 o 
 -12   2  14    20342.04    19296.64   1262.71 o 
 -10   2  14      227.77      254.23    215.34 o 
  -8   2  14    17274.42    16946.09   1358.14 o 
  -6   2  14     1805.45     1956.27    233.94 o 
  -4   2  14     8792.97     9672.50    665.64 o 
  -2   2  14     4421.30     4231.08    382.49 o 
   0   2  14    14575.34    14974.32   1835.32 o 
 -19   3  14     9023.57     8840.69    633.62 o 
 -17   3  14     2002.57     2349.95    364.10 o 
 -15   3  14     3478.16     3588.95    420.91 o 
 -13   3  14     1303.01     1478.16    300.43 o 
 -11   3  14     4828.11     4823.38    448.76 o 
  -9   3  14     5124.27     5310.20    375.34 o 
  -7   3  14     3213.16     3456.02    327.12 o 
  -5   3  14     6013.36     5952.58    418.30 o 
  -3   3  14       35.67       26.09    187.59 o 
  -1   3  14     7347.93     7340.28    534.33 o 
 -18   4  14      288.76      438.24    238.37 o 
 -16   4  14      357.22      214.29    221.77 o 
 -14   4  14       19.60      315.95    214.90 o 
 -12   4  14        6.65      -18.67    184.42 o 
 -10   4  14       13.82      233.46    218.13 o 
  -8   4  14        5.77      154.34    236.37 o 
  -6   4  14      592.96      638.70    211.62 o 
  -4   4  14        8.01      -50.87    170.38 o 
  -2   4  14        6.85     -163.61    175.35 o 
 -15   5  14     1128.46     1205.57    292.45 o 
 -13   5  14     2961.41     2965.59    604.98 o 
 -11   5  14     1300.58     1615.95    498.45 o 
  -9   5  14     6720.66     6774.17   1223.02 o 
  -7   5  14     1112.14      911.92    311.50 o 
  -5   5  14      630.76      612.78    234.53 o 
 -19   1  15     1582.93     1627.16    338.94 o 
 -17   1  15      287.01      365.96    221.55 o 
 -15   1  15     8100.67     8147.46    610.00 o 
 -13   1  15      479.11      559.12    251.97 o 
 -11   1  15     4634.95     4295.26    464.37 o 
  -9   1  15      430.75      536.03    258.80 o 
  -7   1  15     2766.89     3279.61    410.34 o 
  -5   1  15     4316.29     4498.48    326.13 o 
  -3   1  15     1414.69     1425.46    238.68 o 
 -18   2  15     4340.35     4579.25    477.23 o 
 -16   2  15    10932.36    10655.12    657.63 o 
 -14   2  15     9546.60     9012.54    607.10 o 
 -12   2  15    11929.08    11213.74    657.76 o 
 -10   2  15     3231.88     3167.25    397.43 o 
  -8   2  15    16461.17    16528.03   1450.51 o 
  -6   2  15      528.31      622.62    189.98 o 
  -4   2  15    15621.59    17435.11   1540.50 o 
 -17   3  15      963.81     1384.93    321.71 o 
 -15   3  15    25175.49    23833.97    950.75 o 
 -13   3  15     1614.04     1759.01    337.35 o 
 -11   3  15    35011.88    32528.23   1073.28 o 
  -9   3  15     3269.50     3412.61    677.33 o 
  -7   3  15    17014.40    17040.49   1919.94 o 
  -5   3  15    13892.58    14720.50   1676.05 o 
 -14   4  15     7577.96     7504.86    937.61 o 
 -12   4  15    19101.24    18458.79   1046.65 o 
 -10   4  15     5959.95     5641.75    769.79 o 
  -8   4  15    34575.22    33810.98   4145.39 o 
  -6   4  15      175.09      134.58    278.06 o 
 -16   0  16    19203.85    18569.33   1255.17 o 
 -14   0  16    25385.29    25542.63   1419.98 o 
 -12   0  16    13787.77    11885.46   1005.95 o 
 -10   0  16     8724.72     9510.78    919.52 o 
  -8   0  16    27352.37    25067.29   1388.83 o 
 -15   1  16    26090.50    25302.43   1016.87 o 
 -13   1  16       10.55      -14.31    215.22 o 
 -11   1  16    26147.40    24083.31    969.61 o 
  -9   1  16       24.62       84.84    224.19 o 
  -7   1  16    11883.02    12578.85   1134.83 o 
 -14   2  16    13644.71    13490.60    756.22 o 
 -12   2  16     6703.76     6449.99    544.88 o 
 -10   2  16     8005.03     8114.09    605.34 o 
  -8   2  16     8653.48     7520.18    600.06 o 
                                                 
